# Supplementary material for: TNF Family–Based Signature Predicts Prognosis, Tumor Microenvironment, and Molecular Subtypes in Bladder Carcinoma
Source: Front Cell Dev Biol. 2022 Jan 31;9:800967. doi: 10.3389/fcell.2021.800967 (PMC8842074; doi:10.3389/fcell.2021.800967)
Supplement: Supplementary file 1 [file Table2.XLSX]

## Sheet: Sheet1
Official symbol
CD27
CD40
CD40LG
CD70
EDA
EDA2R
EDAR
FAS
FASLG
LTA
LTB
LTBR
NGFR
RELT
TNF
TNFRSF10A
TNFRSF10B
TNFRSF10C
TNFRSF10D
TNFRSF11A
TNFRSF11B
TNFRSF12A
TNFRSF13B
TNFRSF13C
TNFRSF14
TNFRSF17
TNFRSF18
TNFRSF19
TNFRSF1A
TNFRSF1B
TNFRSF21
TNFRSF25
TNFRSF4
TNFRSF6B
TNFRSF8
TNFRSF9
TNFSF10
TNFSF11
TNFSF12
TNFSF13
TNFSF13B
TNFSF14
TNFSF15
TNFSF18
TNFSF4
TNFSF8
TNFSF9
