# Supplementary material for: TNF Family–Based Signature Predicts Prognosis, Tumor Microenvironment, and Molecular Subtypes in Bladder Carcinoma
Source: Front Cell Dev Biol. 2022 Jan 31;9:800967. doi: 10.3389/fcell.2021.800967 (PMC8842074; doi:10.3389/fcell.2021.800967)
Supplement: Supplementary file 3 [file Table9.XLSX]

## Sheet: cancer-immunity cycles
risk.score	cancer-immunity cycles	r	p.value	relation
risk.score	Release.of.cancer.cell.antigens	0.513185	0	1.Positive Relation
risk.score	Cancer.antigen.presentation	-0.0347195	0.487034	2.Negative Relation
risk.score	Priming.and.activation	0.11367	0.0224763	1.Positive Relation
risk.score	T.cell.recruiting	0.353331	2.70894e-13	1.Positive Relation
risk.score	CD8.T.cell.recruiting	0.326445	1.84355e-11	1.Positive Relation
risk.score	Macrophage.recruiting	0.405233	0	1.Positive Relation
risk.score	NK.cell.recruiting	0.361051	7.4607e-14	1.Positive Relation
risk.score	Th1.cell.recruiting	0.352742	2.98428e-13	1.Positive Relation
risk.score	Dendritic.cell.recruiting	0.241042	9.76885e-07	1.Positive Relation
risk.score	Monocyte.recruiting	0.0771479	0.12205	1.Positive Relation
risk.score	Neutrophil.recruiting	0.222599	6.43714e-06	1.Positive Relation
risk.score	Eosinophil.recruiting	0.499698	0	1.Positive Relation
risk.score	MDSC.recruiting	0.0617153	0.216364	1.Positive Relation
risk.score	Basophil.recruiting	0.494322	0	1.Positive Relation
risk.score	Th17.cell.recruiting	0.0795268	0.110924	1.Positive Relation
risk.score	Th22.cell.recruiting	0.00617158	0.901703	1.Positive Relation
risk.score	CD4.T.cell.recruiting	0.150846	0.00239577	1.Positive Relation
risk.score	B.cell.recruiting	-0.0126069	0.800805	2.Negative Relation
risk.score	Th2.cell.recruiting	-0.144752	0.00358901	2.Negative Relation
risk.score	Treg.cell.recruiting	-0.13874	0.00527011	2.Negative Relation
risk.score	Infiltration.of.immune.cells.into.tumors	0.0616029	0.217203	1.Positive Relation
risk.score	Recognition.of.cancer.cells.by.T.cells	-0.15152	0.00228906	2.Negative Relation
risk.score	Killing.of.cancer.cells	0.23985	1.10871e-06	1.Positive Relation

## Sheet: ssGSEA
risk.score	immune cells	r	p.value	relation
risk.score	Activated B cell	0.403296	0	1.Positive Relation
risk.score	Activated CD4 T cell	0.38539	8.88178e-16	1.Positive Relation
risk.score	Activated CD8 T cell	0.28997	3.01242e-09	1.Positive Relation
risk.score	Activated dendritic cell	0.472852	0	1.Positive Relation
risk.score	CD56bright natural killer cell	-0.166794	0.000775085	2.Negative Relation
risk.score	CD56dim natural killer cell	-0.163857	0.000961566	2.Negative Relation
risk.score	Central memory CD4 T cell	0.419022	0	1.Positive Relation
risk.score	Central memory CD8 T cell	0.454951	0	1.Positive Relation
risk.score	Effector memeory CD4 T cell	0.42896	0	1.Positive Relation
risk.score	Effector memeory CD8 T cell	0.411327	0	1.Positive Relation
risk.score	Eosinophil	0.0365159	0.464768	1.Positive Relation
risk.score	Gamma delta T cell	0.40387	0	1.Positive Relation
risk.score	Immature B cell	0.387766	6.66134e-16	1.Positive Relation
risk.score	Immature dendritic cell	0.353146	2.79332e-13	1.Positive Relation
risk.score	Macrophage	0.43851	0	1.Positive Relation
risk.score	Mast cell	0.407229	0	1.Positive Relation
risk.score	MDSC	0.504569	0	1.Positive Relation
risk.score	Memory B cell	0.400332	0	1.Positive Relation
risk.score	Monocyte	-0.303427	4.98533e-10	2.Negative Relation
risk.score	Natural killer cell	0.529042	0	1.Positive Relation
risk.score	Natural killer T cell	0.639368	0	1.Positive Relation
risk.score	Neutrophil	0.512069	0	1.Positive Relation
risk.score	Plasmacytoid dendritic cell	0.482837	0	1.Positive Relation
risk.score	Regulatory T cell	0.606267	0	1.Positive Relation
risk.score	T follicular helper cell	0.490893	0	1.Positive Relation
risk.score	Type 1 T helper cell	0.48067	0	1.Positive Relation
risk.score	Type 17 T helper cell	-0.0914555	0.0666392	2.Negative Relation
risk.score	Type 2 T helper cell	0.357968	1.25455e-13	1.Positive Relation
