# Supplementary material for: TNF Family–Based Signature Predicts Prognosis, Tumor Microenvironment, and Molecular Subtypes in Bladder Carcinoma
Source: Front Cell Dev Biol. 2022 Jan 31;9:800967. doi: 10.3389/fcell.2021.800967 (PMC8842074; doi:10.3389/fcell.2021.800967)
Supplement: Supplementary file 7 [file Table6.XLSX]

## Sheet: Sheet1
Official symbol	logFC	AveExpr	t	P.Value	adj.P.Val	B
TNFRSF21	-2.10078	8.43748	-21.9662	6.92844e-71	1.34668e-66	150.644
KLHDC7A	-4.01717	2.87196	-13.6574	3.63074e-35	2.35235e-31	68.8695
UGT1A1	-3.67661	-1.25897	-13.2195	2.15822e-33	1.04874e-29	64.1101
BCAS1	-3.51233	4.45869	-12.9607	2.35695e-32	9.1624e-29	62.698
BMP3	-4.0674	2.84655	-12.6516	3.99713e-31	1.29487e-27	59.7569
GCOM1	-2.19271	-0.550954	-12.5883	7.10889e-31	1.97394e-27	58.4007
STK32A	-2.88921	1.23423	-12.3727	5.01081e-30	9.73952e-27	56.9831
MMEL1	-2.20107	0.839628	-12.3101	8.80726e-30	1.55624e-26	56.3029
FAM174B	-2.05317	5.56657	-12.242	1.62472e-29	2.4292e-26	56.2569
GPR110	-3.23099	4.23276	-12.1713	3.06326e-29	3.96937e-26	55.629
VSIG2	-3.3067	5.14625	-12.0294	1.08872e-28	1.24479e-25	54.3893
ACER2	-2.46855	3.58844	-11.9459	2.28783e-28	2.47047e-25	53.6274
SLC14A1	-3.7962	4.13125	-11.8392	5.89558e-28	5.72962e-25	52.7098
SRMS	-2.10317	1.37355	-11.8234	6.77693e-28	6.27254e-25	52.2267
RNF128	-2.51841	5.34926	-11.6446	3.27236e-27	2.76543e-24	51.022
HPGD	-3.24057	5.93004	-11.5173	9.97729e-27	7.45879e-24	49.9118
PLA2G2F	-3.82597	4.16106	-11.3237	5.36522e-26	3.59599e-23	48.2747
CYP4F12	-3.06904	3.24146	-11.2362	1.14325e-25	6.94417e-23	47.5026
PPARG	-2.19521	6.16219	-11.2103	1.42913e-25	8.20679e-23	47.267
TBX3	-2.20892	6.48983	-11.2098	1.43557e-25	8.20679e-23	47.256
IL9R	-2.2492	0.417555	-11.247	1.04117e-25	6.52813e-23	47.1642
CYP3A5	-2.68306	2.9518	-11.1745	1.94499e-25	1.08014e-22	46.9641
OSBPL6	2.13467	-0.00788173	11.1248	2.97969e-25	1.52411e-22	45.9669
EPS8L3	-3.45341	-0.397172	-11.0803	4.36379e-25	2.12048e-22	45.748
CCSER1	-2.13313	1.88272	-10.9958	8.97733e-25	3.87761e-22	45.343
CDH26	-2.30451	2.67326	-10.7798	5.61205e-24	1.9833e-21	43.6524
BTBD16	-3.91376	2.42456	-10.6709	1.40308e-23	4.78452e-21	42.7357
FOXA1	-2.6303	5.30494	-10.6567	1.58062e-23	5.12043e-21	42.651
CTSE	-3.95743	1.73521	-10.6576	1.56762e-23	5.12043e-21	42.5666
SNX31	-3.84913	3.25762	-10.5885	2.79714e-23	8.11463e-21	42.1084
PRR15	-2.14189	3.65675	-10.5432	4.08202e-23	1.13346e-20	41.7541
HSD17B2	-2.94259	3.68915	-10.4728	7.33006e-23	1.85796e-20	41.1787
GDF7	-2.1168	1.81788	-10.4734	7.2931e-23	1.85796e-20	41.0578
PSCA	-3.82834	7.56101	-10.4068	1.26767e-22	3.04195e-20	40.5459
SIGLEC15	-2.10405	1.6848	-10.3464	2.08789e-22	4.55982e-20	40.0183
ANKRD29	2.0346	0.139229	10.3851	1.51579e-22	3.50744e-20	40.0122
GOLT1A	-2.20455	2.82439	-10.2831	3.51483e-22	7.346e-20	39.6186
SLITRK6	-2.77802	4.48186	-10.206	6.61509e-22	1.35345e-19	39.0062
UPK2	-3.59437	5.64741	-9.99292	3.74653e-21	6.33229e-19	37.2589
CCDC160	-2.09182	-1.26017	-10.0095	3.27538e-21	5.68425e-19	37.0277
GPX2	-3.26004	6.05924	-9.84216	1.26109e-20	1.87113e-18	36.0397
SLC44A4	-2.63699	4.3891	-9.82833	1.40888e-20	2.07458e-18	35.9992
S100P	-2.61496	8.10519	-9.8155	1.56119e-20	2.26453e-18	35.7836
CYP4B1	-3.2243	5.28777	-9.8009	1.75465e-20	2.50774e-18	35.7487
CNGA1	-2.01479	2.66501	-9.76561	2.32583e-20	3.2998e-18	35.515
TRIM31	-3.01099	2.66361	-9.74787	2.67924e-20	3.66735e-18	35.3776
EVX1	-3.14899	0.456381	-9.64526	6.05323e-20	7.5421e-18	34.4084
FAM3B	-2.96145	3.74285	-9.61627	7.61373e-20	9.24925e-18	34.3647
AGR2	-2.68699	5.93545	-9.59307	9.14466e-20	1.09046e-17	34.0833
SHH	-3.843	0.744352	-9.56483	1.14262e-19	1.32989e-17	33.8439
TMPRSS2	-2.88938	4.6595	-9.5461	1.32419e-19	1.53204e-17	33.7865
PTPRR	-2.51627	1.86862	-9.52576	1.55386e-19	1.76622e-17	33.6201
RBBP8NL	-2.02044	3.10976	-9.50171	1.87682e-19	2.04943e-17	33.4857
GGT6	-2.40314	4.90209	-9.49856	1.9237e-19	2.08888e-17	33.399
FOXQ1	-2.19883	4.86837	-9.45235	2.7628e-19	2.89682e-17	33.0425
CACNA1D	-2.38688	1.3258	-9.45192	2.77208e-19	2.89682e-17	33.0106
KRTAP5-9	-2.40441	-0.779571	-9.4713	2.38196e-19	2.54386e-17	32.9607
UPK3B	-2.62156	5.94514	-9.44605	2.90231e-19	3.00065e-17	32.944
WSCD2	-2.76501	0.88906	-9.42808	3.33989e-19	3.39882e-17	32.7957
RHBG	-2.62089	1.59344	-9.40639	3.95564e-19	3.96574e-17	32.6926
SCNN1G	-2.73838	3.37867	-9.38203	4.78252e-19	4.74275e-17	32.5697
ANXA10	-4.18169	0.312932	-9.35995	5.67895e-19	5.54682e-17	32.2724
SNCG	-2.24539	7.28136	-9.36167	5.60329e-19	5.50056e-17	32.2572
GFPT2	2.38793	2.31709	9.34555	6.35136e-19	6.17257e-17	32.2295
CYP4F22	-2.87919	2.81489	-9.32014	7.7355e-19	7.26352e-17	32.0987
ALDH1L1	-2.44974	3.97125	-9.321	7.68418e-19	7.25036e-17	32.0879
UGT1A9	-2.22637	-3.72615	-9.33702	6.78585e-19	6.51491e-17	32.0218
SLC16A1	2.00985	4.70401	9.27039	1.13686e-18	1.04726e-16	31.6947
PADI3	-3.31235	4.67254	-9.23928	1.44555e-18	1.27714e-16	31.4452
HMGCS2	-4.47725	3.60366	-9.2061	1.86648e-18	1.61258e-16	31.2386
ATP1A4	-3.07901	0.852183	-9.19033	2.10703e-18	1.80415e-16	31.0185
FUT9	-2.81035	0.675265	-9.14921	2.88875e-18	2.43068e-16	30.6932
TH	-2.86812	0.433524	-9.08145	4.84982e-18	3.89765e-16	30.1756
TTC6	-2.00692	0.494974	-9.05887	5.7604e-18	4.55142e-16	29.994
POF1B	-2.23728	4.09521	-9.04248	6.52554e-18	5.01332e-16	29.9818
CAPN13	-2.65697	1.35029	-9.02123	7.66982e-18	5.77823e-16	29.8018
UGT2B28	-2.53859	-3.34094	-8.98352	1.02095e-17	7.51676e-16	29.3823
HS3ST3A1	2.31268	-1.55823	8.93245	1.50211e-17	1.06169e-15	28.9811
OR10H1	-2.1965	-3.01567	-8.83155	3.20765e-17	2.10632e-15	28.2655
CYP4F8	-3.95644	1.25954	-8.74683	6.03885e-17	3.76209e-15	27.8128
CAPN8	-2.90426	1.50173	-8.72521	7.0927e-17	4.30815e-15	27.6597
SCNN1B	-2.39985	4.65762	-8.72691	7.00353e-17	4.26733e-15	27.6181
LRFN2	-2.48848	-1.37552	-8.73455	6.61701e-17	4.05725e-15	27.5631
KRTAP5-10	-2.27807	-1.84912	-8.70777	8.07369e-17	4.85846e-15	27.36
ACOXL	-2.23307	1.69086	-8.66507	1.10787e-16	6.40885e-15	27.2332
ZNF385B	2.05365	-2.39802	8.67618	1.02043e-16	5.95617e-15	27.1653
CTB-50L17.14	-2.03982	-2.04025	-8.66247	1.12935e-16	6.51372e-15	27.0301
TOX3	-3.70322	1.22189	-8.60276	1.75481e-16	9.6351e-15	26.7769
CYP24A1	-2.60197	3.9251	-8.54184	2.74515e-16	1.46185e-14	26.3305
SPINK1	-3.87829	4.83868	-8.48492	4.16218e-16	2.12337e-14	25.8849
CYP4F3	-2.27982	2.17065	-8.46407	4.84562e-16	2.39655e-14	25.817
WFDC13	-2.15823	-2.94631	-8.48493	4.16202e-16	2.12337e-14	25.8089
TMPRSS4	-2.45837	5.89492	-8.47285	4.54527e-16	2.27697e-14	25.7039
VGLL1	-2.3242	4.69814	-8.46156	4.9347e-16	2.43441e-14	25.6967
DHRS2	-3.13975	7.24307	-8.47565	4.45353e-16	2.24839e-14	25.6857
UGT1A6	-2.40285	2.08171	-8.41557	6.89381e-16	3.29226e-14	25.4734
FSTL4	-2.20697	2.29107	-8.40519	7.43269e-16	3.50905e-14	25.4029
HS6ST3	-3.0322	-0.480766	-8.40509	7.43803e-16	3.50905e-14	25.289
CNTN3	-2.19351	0.176042	-8.3924	8.15441e-16	3.82844e-14	25.213
DRD1	-2.23401	-0.650508	-8.34863	1.11901e-15	5.14041e-14	24.8634
SLC5A7	-2.7335	-1.73912	-8.30333	1.55076e-15	6.96122e-14	24.5521
KSR2	-2.00629	0.595573	-8.28168	1.8116e-15	8.00276e-14	24.4708
B3GALT5	-2.4521	1.25308	-8.23062	2.61157e-15	1.12055e-13	24.1582
APCDD1L	2.31011	-0.434356	8.23604	2.51225e-15	1.08754e-13	24.0772
ELF5	-2.17932	2.19128	-8.20792	3.07106e-15	1.28578e-13	24.0244
GRHL3	-2.08527	5.47914	-8.21233	2.9759e-15	1.252e-13	23.8748
KRTAP5-8	-2.08623	-2.69357	-8.14082	4.94969e-15	1.98365e-13	23.4317
VWA5B1	-2.57876	-1.70585	-8.13637	5.10819e-15	2.04296e-13	23.4064
ARL14	-2.12898	1.45266	-8.1055	6.35633e-15	2.48088e-13	23.3046
MROH2A	-2.41391	-0.532882	-8.05304	9.20373e-15	3.43364e-13	22.86
CLCA4	-3.56519	1.77034	-8.03715	1.02922e-14	3.78164e-13	22.8495
ACSM6	-2.7765	-1.5259	-8.05138	9.31225e-15	3.46084e-13	22.8428
RSPO3	2.12187	-0.516825	8.04555	9.70222e-15	3.59889e-13	22.7816
UGT1A8	-2.9538	-1.99634	-8.02561	1.11621e-14	4.09353e-13	22.6684
TENM3	2.28141	0.893877	8.01784	1.1788e-14	4.30685e-13	22.6527
MOGAT2	-2.65064	-0.954813	-8.01514	1.20132e-14	4.3645e-13	22.6012
TSPAN8	-2.46186	-0.138481	-8.00479	1.2918e-14	4.62408e-13	22.552
LGALS4	-2.33595	0.904994	-7.96993	1.64883e-14	5.76409e-13	22.3656
ERN2	-2.84909	0.899329	-7.96056	1.76028e-14	6.09885e-13	22.3064
ARSI	2.024	1.54675	7.92861	2.19966e-14	7.39701e-13	22.0866
UPK3A	-3.08654	2.81721	-7.88085	3.06545e-14	9.97908e-13	21.7792
IYD	-2.22151	-1.25591	-7.86105	3.51617e-14	1.12593e-12	21.5568
PCP4L1	-2.26993	2.50991	-7.82518	4.50552e-14	1.41216e-12	21.4136
MFAP5	2.64453	1.15285	7.80509	5.17488e-14	1.5865e-12	21.2447
KRT33A	-2.07243	-2.23646	-7.80925	5.0286e-14	1.54898e-12	21.2102
PCSK9	2.25974	0.334282	7.80024	5.35039e-14	1.63078e-12	21.1772
UPK1A	-3.29042	4.12843	-7.80007	5.35666e-14	1.63078e-12	21.1682
DACH2	-2.30639	-2.09156	-7.77066	6.5572e-14	1.9518e-12	20.9618
DKK4	-2.36211	-1.311	-7.71495	9.60316e-14	2.76119e-12	20.6013
KANK4	2.25854	-1.29142	7.67981	1.22035e-13	3.41294e-12	20.3721
BMP5	-2.19068	-1.03481	-7.65158	1.47862e-13	4.06504e-12	20.1888
FAM3D	-2.43115	1.23448	-7.58794	2.27509e-13	5.9839e-12	19.8481
EFEMP1	2.06606	4.15069	7.5836	2.34276e-13	6.14524e-12	19.7587
MMP9	2.06436	3.91389	7.58012	2.39841e-13	6.26585e-12	19.753
DUOXA2	-2.14782	0.953141	-7.57094	2.55143e-13	6.62111e-12	19.7301
CAPN9	-2.11448	-0.678018	-7.53233	3.30826e-13	8.34016e-12	19.4263
POSTN	2.03354	6.14224	7.55938	2.75807e-13	7.07238e-12	19.4255
TFF1	-2.84542	-0.506281	-7.52074	3.57589e-13	8.95678e-12	19.3691
HS3ST5	-2.28059	-1.83979	-7.46514	5.18689e-13	1.25084e-11	18.9897
SPTSSB	-2.0713	4.52406	-7.34535	1.14804e-12	2.52142e-11	18.1149
C10orf99	-2.98894	2.89852	-7.31366	1.41436e-12	3.06475e-11	18.0518
COL9A1	-2.00534	-1.88504	-7.27185	1.86056e-12	3.90959e-11	17.7675
KRT7	-2.09596	9.9944	-7.29138	1.63714e-12	3.50066e-11	17.6084
BNC1	2.94202	-1.48308	7.22608	2.50875e-12	5.09535e-11	17.5019
UGT1A10	-3.27346	0.91639	-7.20625	2.85436e-12	5.72551e-11	17.4117
SFRP2	3.27016	4.07911	7.20069	2.95937e-12	5.9066e-11	17.3299
GKN1	-2.0658	-3.96326	-7.18305	3.31836e-12	6.54148e-11	17.2544
HNF1B	-2.35927	1.86853	-7.16316	3.77478e-12	7.33704e-11	17.1391
AHNAK2	2.12246	4.31298	7.0905	6.03095e-12	1.11324e-10	16.582
PHGR1	-2.70772	-2.79231	-7.07259	6.76593e-12	1.22906e-10	16.5502
SNTG1	-2.34831	-1.91886	-7.06336	7.17825e-12	1.2991e-10	16.4876
DPT	2.32869	0.719902	7.05603	7.52307e-12	1.35144e-10	16.4636
FUT6	-2.15667	0.148868	-7.01195	9.96873e-12	1.73778e-10	16.197
IVL	-2.10228	4.64978	-6.93574	1.61681e-11	2.69982e-10	15.5249
PALM3	-2.0163	3.02505	-6.88433	2.23552e-11	3.55288e-10	15.363
INA	-2.12315	3.13899	-6.88499	2.22615e-11	3.54379e-10	15.3583
CRTAC1	-2.52629	1.06746	-6.77607	4.39615e-11	6.53772e-10	14.7854
CHP2	-2.3603	0.726342	-6.74543	5.31586e-11	7.80395e-10	14.6039
BPIFB1	-2.52797	-0.629679	-6.73102	5.81117e-11	8.44183e-10	14.5058
TRHDE	-2.17016	0.275042	-6.72007	6.21765e-11	8.93879e-10	14.4507
SFTPA2	-2.07058	-2.48857	-6.71928	6.24796e-11	8.97573e-10	14.4289
GAL	2.05453	-1.3278	6.65797	9.10925e-11	1.25891e-09	14.0707
CEACAM7	-2.51	-0.945126	-6.57013	1.55614e-10	2.05341e-09	13.5665
MYT1	-2.13165	-1.04124	-6.56708	1.58516e-10	2.08604e-09	13.5457
PIGR	-2.35996	2.21143	-6.56426	1.61246e-10	2.11623e-09	13.5043
CHRDL2	2.178	1.04492	6.54507	1.81122e-10	2.35168e-09	13.4308
L1CAM	2.03619	1.05156	6.4917	2.49869e-10	3.14146e-09	13.1239
TENM2	2.31592	-0.680056	6.42662	3.6891e-10	4.4676e-09	12.7435
CCL21	2.47393	0.865142	6.40676	4.15217e-10	4.95431e-09	12.6391
CR2	2.05533	-1.53109	6.31996	6.94059e-10	7.85697e-09	12.1444
FXYD4	-2.29554	-0.191964	-6.26114	9.79977e-10	1.05704e-08	11.8211
LRRC15	2.07069	1.61839	6.2198	1.24706e-09	1.31721e-08	11.5844
KRT13	-2.68493	6.8983	-6.27529	9.02162e-10	9.85684e-09	11.4641
SLC9A4	-2.02353	0.363143	-6.19558	1.43532e-09	1.49268e-08	11.4578
GREM1	2.20835	3.97203	6.20909	1.32714e-09	1.39511e-08	11.3853
HMGA2	2.35315	0.16679	6.11344	2.30499e-09	2.29754e-08	11.0083
PTPRZ1	2.27793	-1.09782	6.07363	2.89456e-09	2.83719e-08	10.7915
ACTC1	2.44644	0.561063	5.86849	9.18909e-09	8.07452e-08	9.69668
BHMT	-2.44985	1.17572	-5.82159	1.19142e-08	1.02196e-07	9.42146
KRT6C	2.49551	-1.26097	5.68687	2.48902e-08	1.99666e-07	8.75704
CAPNS2	-2.01482	2.15	-5.66008	2.87697e-08	2.28102e-07	8.52684
COL10A1	2.01711	2.16472	5.63619	3.27229e-08	2.55333e-07	8.44422
SFRP4	2.37172	2.9303	5.45013	8.78496e-08	6.23643e-07	7.4546
CRH	-2.61091	-1.12242	-5.38183	1.25392e-07	8.597e-07	7.23042
KLK5	2.22145	-2.71601	5.34525	1.5149e-07	1.01957e-06	7.04658
UPK1B	-2.21696	5.57203	-5.41993	1.02866e-07	7.18692e-07	6.92938
DSG3	2.82777	1.31655	5.29128	1.99854e-07	1.30355e-06	6.76591
KRT20	-2.64896	3.4527	-5.31057	1.81063e-07	1.1942e-06	6.63387
KRT6B	2.82261	0.437827	5.22251	2.83548e-07	1.7813e-06	6.45737
PM20D1	-2.26195	1.47554	-5.09302	5.42316e-07	3.18171e-06	5.77607
PRAME	2.01952	-1.01123	4.66714	4.16423e-06	1.97752e-05	3.95456
DES	2.2094	4.51116	4.73398	3.05351e-06	1.50104e-05	3.87486
PI3	2.32384	2.33839	4.61728	5.23649e-06	2.42974e-05	3.61758
S100A7	2.11211	0.953961	4.10138	4.97049e-05	0.000184373	1.60651
KRT14	2.00641	4.69599	4.17973	3.58197e-05	0.000137107	1.49161
KRT6A	2.28166	4.94334	4.03432	6.55233e-05	0.000236504	0.906796
