# Supplementary material for: TNF Family–Based Signature Predicts Prognosis, Tumor Microenvironment, and Molecular Subtypes in Bladder Carcinoma
Source: Front Cell Dev Biol. 2022 Jan 31;9:800967. doi: 10.3389/fcell.2021.800967 (PMC8842074; doi:10.3389/fcell.2021.800967)
Supplement: Supplementary file 8 [file Table11.XLSX]

## Sheet: cancer-immunity cycles
risk.score	cancer-immunity cycles	r	p.value	relation
risk.score	Release.of.cancer.cell.antigens	0.754695	1.84412e-11	1.Positive Relation
risk.score	Cancer.antigen.presentation	-0.400759	0.0022077	2.Negative Relation
risk.score	Priming.and.activation	0.142242	0.295671	1.Positive Relation
risk.score	T.cell.recruiting	0.427075	0.00102844	1.Positive Relation
risk.score	CD8.T.cell.recruiting	0.648917	6.33677e-08	1.Positive Relation
risk.score	Macrophage.recruiting	0.368216	0.0052357	1.Positive Relation
risk.score	NK.cell.recruiting	0.319275	0.0164626	1.Positive Relation
risk.score	Th1.cell.recruiting	0.390922	0.00289244	1.Positive Relation
risk.score	Dendritic.cell.recruiting	-0.37667	0.00421806	2.Negative Relation
risk.score	Monocyte.recruiting	0.586056	2.07992e-06	1.Positive Relation
risk.score	Neutrophil.recruiting	0.618524	3.77111e-07	1.Positive Relation
risk.score	Eosinophil.recruiting	0.211962	0.116816	1.Positive Relation
risk.score	MDSC.recruiting	0.281066	0.0358722	1.Positive Relation
risk.score	Basophil.recruiting	0.610742	5.77814e-07	1.Positive Relation
risk.score	Th17.cell.recruiting	0.595694	1.27759e-06	1.Positive Relation
risk.score	Th22.cell.recruiting	0.143746	0.290542	1.Positive Relation
risk.score	CD4.T.cell.recruiting	-0.140465	0.301808	2.Negative Relation
risk.score	B.cell.recruiting	-0.135885	0.317999	2.Negative Relation
risk.score	Th2.cell.recruiting	-0.148189	0.27573	2.Negative Relation
risk.score	Treg.cell.recruiting	-0.312372	0.0190865	2.Negative Relation
risk.score	Infiltration.of.immune.cells.into.tumors	0.184179	0.174196	1.Positive Relation
risk.score	Recognition.of.cancer.cells.by.T.cells	-0.0734792	0.590443	2.Negative Relation
risk.score	Killing.of.cancer.cells	-0.0570062	0.676449	2.Negative Relation

## Sheet: ssGSEA
risk.score	immune cells	r	p.value	relation
risk.score	Activated B cell	0.61244	5.26947e-07	1.Positive Relation
risk.score	Activated CD4 T cell	0.171907	0.2052	1.Positive Relation
risk.score	Activated CD8 T cell	0.294874	0.0273721	1.Positive Relation
risk.score	Activated dendritic cell	0.514354	5.0096e-05	1.Positive Relation
risk.score	CD56bright natural killer cell	-0.373137	0.00461991	2.Negative Relation
risk.score	CD56dim natural killer cell	-0.176418	0.19338	2.Negative Relation
risk.score	Central memory CD4 T cell	0.498223	9.32515e-05	1.Positive Relation
risk.score	Central memory CD8 T cell	0.446617	0.00055981	1.Positive Relation
risk.score	Effector memeory CD4 T cell	0.50622	6.87965e-05	1.Positive Relation
risk.score	Effector memeory CD8 T cell	0.497881	9.44556e-05	1.Positive Relation
risk.score	Eosinophil	0.0845523	0.53554	1.Positive Relation
risk.score	Gamma delta T cell	0.422625	0.00117535	1.Positive Relation
risk.score	Immature B cell	0.581135	2.6517e-06	1.Positive Relation
risk.score	Immature dendritic cell	0.377512	0.00412701	1.Positive Relation
risk.score	Macrophage	0.638346	1.20477e-07	1.Positive Relation
risk.score	Mast cell	0.595147	1.31397e-06	1.Positive Relation
risk.score	MDSC	0.594463	1.3608e-06	1.Positive Relation
risk.score	Memory B cell	0.303349	0.0230442	1.Positive Relation
risk.score	Monocyte	-0.164388	0.226018	2.Negative Relation
risk.score	Natural killer cell	0.738072	8.55254e-11	1.Positive Relation
risk.score	Natural killer T cell	0.762748	8.38973e-12	1.Positive Relation
risk.score	Neutrophil	0.369925	0.00501417	1.Positive Relation
risk.score	Plasmacytoid dendritic cell	0.734313	1.19094e-10	1.Positive Relation
risk.score	Regulatory T cell	0.787286	6.20393e-13	1.Positive Relation
risk.score	T follicular helper cell	0.749419	3.04003e-11	1.Positive Relation
risk.score	Type 1 T helper cell	0.644293	8.41901e-08	1.Positive Relation
risk.score	Type 17 T helper cell	-0.061039	0.654955	2.Negative Relation
risk.score	Type 2 T helper cell	0.374915	0.00441375	1.Positive Relation
