# Supplementary material for: TNF Family–Based Signature Predicts Prognosis, Tumor Microenvironment, and Molecular Subtypes in Bladder Carcinoma
Source: Front Cell Dev Biol. 2022 Jan 31;9:800967. doi: 10.3389/fcell.2021.800967 (PMC8842074; doi:10.3389/fcell.2021.800967)
Supplement: Supplementary file 9 [file Table4.XLSX]

## Sheet: ICI genes
Official symbol
ADORA2A
BTLA
C10orf54
CD200
CD200R1
CD274
CD276
CD80
CD86
CEACAM1
CTLA4
HAVCR2
IDO1
KIR3DL1
LAG3
LAIR1
LGALS3
PDCD1
PVR
PVRL2
TIGIT
VTCN1

## Sheet: TIS genes 
Official symbol
CCL5
CD27
CD274
CD276
CD8A
CMKLR1
CXCL9
CXCR6
HLA-DQA1
HLA-DRB1
HLA-E
IDO1
LAG3
NKG7
PDCD1LG2
PSMB10
STAT1
TIGIT

## Sheet: effector genes
Official symbol	Effector immune cells
CD8A	CD8_T_cell
CD8B	CD8_T_cell
GZMM	CD8_T_cell
FLT3LG	CD8_T_cell
GZMA	CD8_T_cell
GZMB	CD8_T_cell
PRF1	CD8_T_cell
TBX21	CD8_T_cell
CXCL9	CD8_T_cell
CXCL10	CD8_T_cell
CXCR3	CD8_T_cell
CCL5	CD8_T_cell
IFNG	CD8_T_cell
C1QB	NK_cell
SPON2	NK_cell
NCR1	NK_cell
CRTAM	NK_cell
PRR5L	NK_cell
IL7R	NK_cell
C1QA	Macrophage
CSF1R	Macrophage
CLEC5A	Macrophage
MARCO	Macrophage
CYBB	Macrophage
MS4A6A	Macrophage
LILRA2	Macrophage
MMP8	Macrophage
CCL4	Th1_cell
CTLA4	Th1_cell
SLAMF1	Th1_cell
SIGLEC1	Dendritic_cell
SLAMF8	Dendritic_cell
LILRB4	Dendritic_cell
IL21R	Dendritic_cell
SLC15A3	Dendritic_cell
FGL2	Dendritic_cell
