# Supplementary material for: TNF Family–Based Signature Predicts Prognosis, Tumor Microenvironment, and Molecular Subtypes in Bladder Carcinoma
Source: Front Cell Dev Biol. 2022 Jan 31;9:800967. doi: 10.3389/fcell.2021.800967 (PMC8842074; doi:10.3389/fcell.2021.800967)
Supplement: Supplementary file 10 [file Table1.XLSX]

## Sheet: summarized data
Accession Number	GPL	Platform	Number of eligible bladder carcinoma Patients / Samples	Survival Data
TCGA-BLCA	-	Illumina HiSeq 2000 RNA Sequencing V2	403	OS
Xiangya cohort	-	BGISEQ-500 platform	56	OS
GSE32894	GPL6947	Illumina HumanHT-12 V3.0 expression beadchip	224	OS
GSE13507	GPL6102	Illumina human-6 v2.0 expression beadchip	165	OS

## Sheet: TCGA-BLCA
Patient.ID	Survival.Months	Status.indicator	age	gender	grade	stage	T	M	N
TCGA-2F-A9KO	24.4667	1	63	MALE	High Grade	Stage IV	T3	M0	N1
TCGA-2F-A9KP	12.1333	1	66	MALE	High Grade	Stage IV	T3a	MX	N2
TCGA-2F-A9KQ	96.2	0	69	MALE	High Grade	Stage III	T3a	M0	N0
TCGA-2F-A9KR	106.1	1	59	FEMALE	High Grade	Stage III	T3a	M0	N0
TCGA-2F-A9KT	78.4	0	83	MALE	High Grade	Stage II	T2b	M0	N0
TCGA-2F-A9KW	8.46667	1	67	FEMALE	High Grade	Stage III	T3b	MX	N0
TCGA-4Z-AA7M	16.5	0	65	MALE	High Grade	Stage III	T3a	M0	N0
TCGA-4Z-AA7N	45.5667	1	65	MALE	High Grade	Stage III	T3a	M0	N0
TCGA-4Z-AA7O	17.0667	0	64	MALE	High Grade	Stage II	T2a	M0	N0
TCGA-4Z-AA7Q	17	1	79	MALE	High Grade	Stage III	T3a	M0	NX
TCGA-4Z-AA7R	17.4	1	73	MALE	High Grade	Stage IV	T4b	M0	N0
TCGA-4Z-AA7S	35.4667	1	66	MALE	High Grade	Stage III	T4a	M0	N0
TCGA-4Z-AA7W	28	0	55	MALE	High Grade	Stage II	T2a	M0	N0
TCGA-4Z-AA7Y	50.7333	0	60	MALE	High Grade	Stage II	T2a	M0	N0
TCGA-4Z-AA80	0.633333	1	73	MALE	High Grade	Stage II	T2a	M0	N0
TCGA-4Z-AA81	42.3333	1	80	MALE	High Grade	Stage II	T2b	M0	N0
TCGA-4Z-AA82	51.8667	1	59	MALE	High Grade	Stage IV	T2a	M0	N1
TCGA-4Z-AA83	67.4667	0	52	MALE	High Grade	Stage II	T2a	M0	N0
TCGA-4Z-AA84	15.3333	0	61	MALE	High Grade	Stage IV	T3a	M1	N2
TCGA-4Z-AA86	10.3667	1	66	MALE	High Grade	Stage IV	T3a	M0	N1
TCGA-4Z-AA87	48.4667	0	72	MALE	High Grade	Stage III	T4a	M0	N0
TCGA-4Z-AA89	34.3	0	60	MALE	High Grade	Stage IV	T4b	M0	N0
TCGA-5N-A9KI	2.53333	1	76	FEMALE	High Grade	Stage III	T4	MX	NX
TCGA-5N-A9KM	17.6667	1	73	FEMALE	High Grade	Stage III	T4a	MX	N0
TCGA-BL-A0C8	40.6333	0	73	MALE	High Grade	Stage I	T1	M0	NX
TCGA-BL-A13I	7.43333	1	57	FEMALE	High Grade	Stage III	T3	M0	N0
TCGA-BL-A13J	2.7	1	65	MALE	High Grade	Stage IV	T4	M0	N2
TCGA-BL-A3JM	6.83333	1	62	MALE	High Grade	Stage III	T3	M0	N0
TCGA-BL-A5ZZ	12.5667	0	80	FEMALE	High Grade	Stage III	T4a	MX	N0
TCGA-BT-A0S7	6.66667	1	75	MALE	High Grade	Stage III	T4a	MX	N0
TCGA-BT-A0YX	13.3333	1	70	FEMALE	High Grade	Stage III	T3b	M0	N0
TCGA-BT-A20J	19.3	1	75	MALE	High Grade	Stage II	T2b	MX	N0
TCGA-BT-A20N	26.5	1	72	MALE	High Grade	Stage III	T3a	MX	N0
TCGA-BT-A20O	12.3333	1	75	MALE	High Grade	Stage III	T3a	MX	N0
TCGA-BT-A20P	18.1333	1	81	FEMALE	High Grade	Stage III	T3a	M0	N0
TCGA-BT-A20Q	19.7667	1	73	MALE	High Grade	Stage IV	T3b	M0	N2
TCGA-BT-A20R	5.13333	1	79	FEMALE	High Grade	Stage IV	T3b	M0	N1
TCGA-BT-A20T	15.1	1	63	MALE	High Grade	Stage IV	T3b	M0	N1
TCGA-BT-A20U	15.1667	1	70	FEMALE	High Grade	Stage III	T3a	M0	N0
TCGA-BT-A20V	5.13333	1	59	FEMALE	High Grade	Stage IV	T4a	M0	N2
TCGA-BT-A20W	8.46667	1	71	MALE	High Grade	Stage II	T2b	M0	N0
TCGA-BT-A20X	8.36667	1	56	MALE	High Grade	Stage IV	T4a	M0	N2
TCGA-BT-A2LA	17.4	0	54	MALE	High Grade	Stage III	T3a	M0	N0
TCGA-BT-A2LB	16.4	1	73	FEMALE	High Grade	Stage III	T3a	M0	N0
TCGA-BT-A2LD	20.7667	1	78	FEMALE	High Grade	Stage IV	T3a	M0	N1
TCGA-BT-A3PH	4.73333	1	76	MALE	High Grade	Stage IV	T3b	MX	N2
TCGA-BT-A3PJ	26.3	0	76	MALE	High Grade	Stage III	T3b	M0	N0
TCGA-BT-A3PK	10.1	1	80	MALE	High Grade	Stage II	T2b	MX	N0
TCGA-BT-A42C	29.1	0	64	MALE	High Grade	Stage II	unknow	M0	N0
TCGA-BT-A42E	36.9333	0	74	MALE	High Grade	Stage III	T3a	M0	N0
TCGA-BT-A42F	28.8	0	64	MALE	High Grade	Stage IV	T4a	MX	N1
TCGA-C4-A0EZ	9.1	1	69	FEMALE	High Grade	Stage IV	T3a	M1	N1
TCGA-C4-A0F0	1.96667	0	60	MALE	High Grade	Stage II	T2b	M0	N0
TCGA-C4-A0F1	2.96667	0	71	MALE	High Grade	Stage III	T3b	M0	N0
TCGA-C4-A0F6	23.3333	0	82	FEMALE	High Grade	Stage III	T3b	M0	N0
TCGA-C4-A0F7	2.06667	1	77	MALE	High Grade	Stage IV	T4b	M0	N2
TCGA-CF-A1HR	12.9667	0	62	MALE	High Grade	Stage III	T3	M0	N0
TCGA-CF-A1HS	12.7333	0	75	FEMALE	High Grade	Stage III	T3	M0	N0
TCGA-CF-A27C	14.1667	0	52	MALE	High Grade	Stage III	T3	M0	N0
TCGA-CF-A3MF	12.7667	0	34	MALE	Low Grade	Stage III	T3	M0	N0
TCGA-CF-A3MG	12.3	0	48	MALE	Low Grade	Stage II	T2	M0	N0
TCGA-CF-A3MH	13.2667	0	75	MALE	Low Grade	Stage II	T2	M0	N0
TCGA-CF-A3MI	12.3333	0	62	MALE	Low Grade	Stage II	T2	M0	N0
TCGA-CF-A47S	11.1	0	41	MALE	Low Grade	Stage II	T2	M0	N0
TCGA-CF-A47T	12.8333	1	58	FEMALE	Low Grade	Stage II	T2	M0	N0
TCGA-CF-A47V	12.6333	0	52	MALE	High Grade	Stage II	T2	M0	N0
TCGA-CF-A47W	12.2667	0	42	MALE	Low Grade	Stage II	T2	M0	N0
TCGA-CF-A47X	12.8	0	60	MALE	Low Grade	Stage II	T2	M0	N0
TCGA-CF-A47Y	12.4333	0	55	MALE	Low Grade	Stage II	T2	M0	N0
TCGA-CF-A5U8	13.3	0	59	MALE	Low Grade	Stage II	T2	M0	N0
TCGA-CF-A5UA	12.1667	0	67	MALE	Low Grade	Stage II	T2	M0	N0
TCGA-CF-A7I0	12.2667	0	54	MALE	Low Grade	Stage II	T2	M0	N0
TCGA-CF-A8HX	11.5	0	55	FEMALE	High Grade	Stage II	T2	M0	N0
TCGA-CF-A8HY	11.5	0	59	MALE	High Grade	Stage II	T2	M0	N0
TCGA-CF-A9FF	12.0333	0	52	MALE	High Grade	Stage II	T2	M0	N0
TCGA-CF-A9FL	18.8333	1	85	MALE	High Grade	Stage III	T3b	M0	N0
TCGA-CF-A9FM	13.2667	0	50	MALE	High Grade	Stage I	T1	M0	N0
TCGA-CU-A0YN	13.1	1	60	MALE	High Grade	Stage III	T3a	M0	N0
TCGA-CU-A0YO	4.96667	1	84	MALE	High Grade	Stage IV	T3a	MX	N2
TCGA-CU-A0YR	15.3333	1	83	MALE	High Grade	Stage IV	T2	M0	N2
TCGA-CU-A3KJ	18.7333	0	75	MALE	High Grade	Stage III	T3b	M0	N0
TCGA-CU-A3QU	5.26667	0	58	MALE	High Grade	Stage IV	T2b	M0	N1
TCGA-CU-A3YL	30.2	0	67	MALE	High Grade	Stage III	T4a	M0	N0
TCGA-CU-A5W6	1.86667	1	70	MALE	High Grade	Stage III	T4a	M0	N0
TCGA-CU-A72E	13.7667	1	76	MALE	High Grade	Stage IV	T3b	M0	N2
TCGA-DK-A1A3	22.1667	1	60	MALE	High Grade	Stage IV	T3	M0	N2
TCGA-DK-A1A5	2.16667	1	79	MALE	High Grade	Stage II	T2b	M0	N0
TCGA-DK-A1A6	67.3333	0	53	MALE	High Grade	Stage IV	T2a	M0	N1
TCGA-DK-A1A7	18.6667	0	67	FEMALE	High Grade	Stage IV	T3	M0	N2
TCGA-DK-A1AA	19.2667	0	57	MALE	High Grade	Stage III	T3	M0	N0
TCGA-DK-A1AB	16.9333	1	74	FEMALE	High Grade	Stage IV	T4a	M0	N2
TCGA-DK-A1AC	132.7	0	72	MALE	High Grade	Stage III	T3b	M0	N0
TCGA-DK-A1AD	114	0	69	MALE	High Grade	Stage IV	T3b	M0	N2
TCGA-DK-A1AE	16.3667	0	84	MALE	High Grade	Stage III	T3	M0	N0
TCGA-DK-A1AF	17.8667	0	84	FEMALE	High Grade	Stage IV	T3	M0	N2
TCGA-DK-A1AG	15.8333	0	65	MALE	High Grade	Stage III	T3	M0	N0
TCGA-DK-A2HX	47.3333	1	80	FEMALE	High Grade	Stage IV	T3	M0	N2
TCGA-DK-A2I1	18.2	0	73	FEMALE	High Grade	Stage II	T2b	M0	N0
TCGA-DK-A2I2	7.9	1	63	FEMALE	High Grade	Stage IV	T3	M0	N3
TCGA-DK-A2I4	127.833	0	79	MALE	High Grade	Stage III	T3b	M0	N0
TCGA-DK-A2I6	88.5333	0	81	MALE	High Grade	Stage IV	T2b	M0	N1
TCGA-DK-A3IK	4.86667	1	87	MALE	High Grade	Stage IV	T3	M0	N2
TCGA-DK-A3IL	13.7667	1	79	FEMALE	High Grade	Stage IV	T3	M0	N2
TCGA-DK-A3IM	8.26667	1	76	MALE	High Grade	Stage III	T3	M0	N0
TCGA-DK-A3IN	8.33333	1	72	MALE	High Grade	Stage III	T4a	M0	N0
TCGA-DK-A3IQ	17.9667	1	74	MALE	High Grade	Stage III	T3	M0	N0
TCGA-DK-A3IS	50.9667	0	68	MALE	High Grade	Stage II	T2a	M0	N0
TCGA-DK-A3IT	21.6	0	62	MALE	High Grade	Stage III	T3	M0	N0
TCGA-DK-A3IU	23.5333	1	58	MALE	High Grade	Stage II	T2b	M0	N0
TCGA-DK-A3IV	9.8	1	60	MALE	High Grade	Stage II	unknow	M0	NX
TCGA-DK-A3WW	21.1	0	57	MALE	High Grade	Stage III	T3	M0	N0
TCGA-DK-A3WX	10.7	1	67	FEMALE	High Grade	Stage III	T3	M0	N0
TCGA-DK-A3WY	165.567	0	67	FEMALE	High Grade	Stage III	T3	M0	N0
TCGA-DK-A3X1	66.9667	0	78	FEMALE	High Grade	Stage III	T3	M0	N0
TCGA-DK-A3X2	18.2333	1	85	MALE	High Grade	Stage IV	T3	M0	N2
TCGA-DK-A6AV	65.0667	0	82	FEMALE	High Grade	Stage II	T2a	M0	N0
TCGA-DK-A6AW	54.0333	0	70	MALE	High Grade	Stage II	T2a	M0	N0
TCGA-DK-A6B0	77.6667	0	61	MALE	High Grade	Stage II	T2b	M0	N0
TCGA-DK-A6B1	68.3	0	67	MALE	High Grade	Stage II	T2a	M0	N0
TCGA-DK-A6B2	15.9	0	70	MALE	High Grade	Stage IV	T3	M0	N1
TCGA-DK-A6B5	51.4	0	45	MALE	High Grade	Stage IV	T4a	M0	N2
TCGA-DK-A6B6	37.1667	0	57	MALE	High Grade	Stage II	unknow	MX	NX
TCGA-DK-AA6L	38.7667	1	48	MALE	High Grade	Stage IV	T3	MX	N1
TCGA-DK-AA6M	52.7333	0	64	FEMALE	High Grade	Stage II	T2	M0	N0
TCGA-DK-AA6P	15.2333	0	72	FEMALE	High Grade	Stage II	unknow	M0	N0
TCGA-DK-AA6Q	13.7667	1	61	FEMALE	High Grade	Stage IV	T3	M0	N1
TCGA-DK-AA6R	168.033	0	68	MALE	High Grade	Stage IV	T4	M0	N1
TCGA-DK-AA6S	168.333	0	60	MALE	High Grade	Stage III	T3b	M0	N0
TCGA-DK-AA6T	19.0667	0	63	MALE	High Grade	Stage II	unknow	M0	N0
TCGA-DK-AA6U	19.2667	0	64	MALE	NA	Stage II	unknow	M0	N0
TCGA-DK-AA6W	13.8333	1	78	MALE	High Grade	Stage II	T2	M0	N0
TCGA-DK-AA6X	15.5667	0	63	MALE	High Grade	Stage II	unknow	M0	N0
TCGA-DK-AA71	13.8333	0	71	MALE	High Grade	Stage II	T2b	M0	N0
TCGA-DK-AA74	56.9333	0	75	MALE	High Grade	Stage III	T3	M0	N0
TCGA-DK-AA75	11.3333	1	82	MALE	High Grade	Stage III	T3	M0	N0
TCGA-DK-AA76	12.2	0	64	FEMALE	High Grade	Stage II	unknow	M0	N0
TCGA-DK-AA77	20.6	0	61	MALE	High Grade	Stage II	T2a	M0	N0
TCGA-E5-A2PC	44.2	0	61	FEMALE	High Grade	Stage IV	T2b	MX	N1
TCGA-E5-A4TZ	15.5667	1	64	MALE	High Grade	Stage IV	T4b	MX	N2
TCGA-E5-A4U1	39.3667	0	72	MALE	High Grade	Stage II	T2b	M0	N0
TCGA-E7-A3X6	30.1333	1	70	MALE	Low Grade	Stage II	T2	M0	NX
TCGA-E7-A3Y1	5.43333	0	57	MALE	Low Grade	Stage II	unknow	M0	N0
TCGA-E7-A4IJ	22.4667	1	56	MALE	High Grade	Stage II	T2b	M0	NX
TCGA-E7-A4XJ	2.26667	1	66	MALE	High Grade	Stage II	T2	M0	N0
TCGA-E7-A519	16.9333	0	72	MALE	High Grade	Stage II	T2b	M0	NX
TCGA-E7-A541	25.9333	1	66	MALE	High Grade	Stage II	T2b	MX	N0
TCGA-E7-A5KE	0.566667	0	78	FEMALE	High Grade	Stage II	T2a	M0	N0
TCGA-E7-A5KF	0.666667	0	67	MALE	Low Grade	Stage II	T2a	M0	N0
TCGA-E7-A677	27.3333	0	81	MALE	Low Grade	Stage II	T2b	M0	N0
TCGA-E7-A678	26.6	0	55	MALE	Low Grade	Stage III	T3	M0	N0
TCGA-E7-A6MD	4.3	0	66	MALE	High Grade	Stage IV	T4a	M0	N1
TCGA-E7-A6ME	24.3667	0	75	MALE	High Grade	Stage II	T2b	M0	NX
TCGA-E7-A6MF	25	0	37	MALE	Low Grade	Stage II	T2a	M0	NX
TCGA-E7-A7DU	0.933333	0	73	MALE	Low Grade	Stage III	T3	M0	N0
TCGA-E7-A7DV	1.23333	0	44	MALE	High Grade	Stage IV	T4	MX	N3
TCGA-E7-A7PW	13.8667	0	63	MALE	High Grade	Stage III	T3a	M0	NX
TCGA-E7-A7XN	14.2667	0	66	MALE	High Grade	Stage III	T3	M0	N0
TCGA-E7-A85H	13.1333	0	64	MALE	High Grade	Stage III	T3	M0	N0
TCGA-E7-A8O7	15.5333	0	52	MALE	Low Grade	Stage II	T2	M0	N0
TCGA-E7-A8O8	0.433333	0	59	MALE	High Grade	Stage II	T2	M0	N0
TCGA-E7-A97P	14.5667	1	73	MALE	High Grade	Stage II	T2	M0	NX
TCGA-E7-A97Q	8.2	1	60	FEMALE	High Grade	Stage IV	T4a	MX	N3
TCGA-FD-A3B3	32.4667	1	74	FEMALE	High Grade	Stage III	T3	MX	N0
TCGA-FD-A3B4	17	1	55	FEMALE	High Grade	Stage III	T4a	MX	N0
TCGA-FD-A3B5	9.06667	1	86	MALE	High Grade	Stage IV	T2b	MX	N1
TCGA-FD-A3B6	33.5	1	75	MALE	High Grade	Stage II	T2b	MX	N0
TCGA-FD-A3B7	4.06667	1	66	MALE	High Grade	Stage III	T3a	MX	N0
TCGA-FD-A3B8	12.8	0	56	MALE	High Grade	Stage II	T2b	MX	N0
TCGA-FD-A3N5	22.8333	1	69	MALE	High Grade	Stage II	T2b	MX	N0
TCGA-FD-A3N6	28.3667	0	43	FEMALE	High Grade	Stage II	T2b	MX	N0
TCGA-FD-A3NA	61.5	0	60	MALE	High Grade	Stage II	T2b	MX	N0
TCGA-FD-A3SJ	24.6333	1	59	MALE	High Grade	Stage IV	T2b	MX	N2
TCGA-FD-A3SL	23.7333	1	60	MALE	High Grade	Stage IV	T4a	M1	N2
TCGA-FD-A3SM	18.2333	1	70	MALE	High Grade	Stage IV	T3a	M1	N2
TCGA-FD-A3SN	29.5667	0	79	MALE	High Grade	Stage III	T3b	MX	N0
TCGA-FD-A3SO	5.6	1	68	MALE	High Grade	Stage IV	T3a	MX	N1
TCGA-FD-A3SP	26.1	0	60	MALE	High Grade	Stage III	T3b	MX	N0
TCGA-FD-A3SQ	47.4333	1	62	MALE	High Grade	Stage IV	T3a	MX	N2
TCGA-FD-A3SR	20.0667	1	68	MALE	High Grade	Stage IV	T4a	MX	N2
TCGA-FD-A3SS	13.0333	1	66	MALE	High Grade	Stage IV	T4	MX	N3
TCGA-FD-A43N	23.3	0	76	MALE	High Grade	Stage III	T3a	MX	N0
TCGA-FD-A43P	27.7333	0	74	MALE	High Grade	Stage II	T2a	MX	N0
TCGA-FD-A43S	15.1667	0	71	FEMALE	High Grade	Stage III	T3b	MX	N0
TCGA-FD-A43U	21.2	0	70	MALE	High Grade	Stage IV	T4a	MX	N2
TCGA-FD-A43X	3.66667	0	84	MALE	High Grade	Stage II	T2a	MX	N0
TCGA-FD-A43Y	15.8	1	65	MALE	High Grade	Stage III	T4	MX	N0
TCGA-FD-A5BR	27.1	0	57	MALE	High Grade	Stage II	T2b	MX	N0
TCGA-FD-A5BS	54.6333	0	68	MALE	High Grade	Stage III	T3b	MX	N0
TCGA-FD-A5BT	10.9333	1	84	MALE	High Grade	Stage III	T3b	MX	N0
TCGA-FD-A5BU	19.6	0	76	FEMALE	High Grade	Stage II	T2b	MX	N0
TCGA-FD-A5BV	5.43333	1	47	FEMALE	High Grade	Stage III	T3b	MX	N0
TCGA-FD-A5BX	5.76667	1	82	MALE	High Grade	Stage IV	T3b	MX	N1
TCGA-FD-A5BY	8.36667	0	63	FEMALE	High Grade	Stage III	T3a	MX	N0
TCGA-FD-A5BZ	27.8333	1	77	FEMALE	High Grade	Stage IV	T3a	MX	N1
TCGA-FD-A5C0	18.3333	1	61	MALE	High Grade	Stage IV	T3a	MX	N2
TCGA-FD-A5C1	59.7333	0	61	FEMALE	High Grade	Stage III	T3b	MX	N0
TCGA-FD-A62N	2.73333	0	69	MALE	High Grade	Stage III	T3b	MX	N0
TCGA-FD-A62O	7.2	1	74	MALE	High Grade	Stage IV	T3a	MX	N2
TCGA-FD-A62P	6.36667	1	76	MALE	High Grade	Stage II	T2b	MX	N0
TCGA-FD-A62S	13.5333	1	60	FEMALE	High Grade	Stage III	T3b	MX	N0
TCGA-FD-A6TA	63.7333	0	58	MALE	High Grade	Stage IV	T3b	MX	N2
TCGA-FD-A6TB	19.0667	0	82	MALE	High Grade	Stage III	T3a	MX	N0
TCGA-FD-A6TC	6.23333	0	79	FEMALE	High Grade	Stage III	T4a	MX	N0
TCGA-FD-A6TD	12.8667	1	77	MALE	High Grade	Stage III	T3a	MX	N0
TCGA-FD-A6TE	12.5333	0	54	MALE	High Grade	Stage IV	T3a	MX	N2
TCGA-FD-A6TF	2.3	1	80	FEMALE	High Grade	Stage IV	T3b	M1	N2
TCGA-FD-A6TG	3.1	1	73	MALE	High Grade	Stage IV	T3a	MX	N2
TCGA-FD-A6TH	4.36667	1	63	MALE	High Grade	Stage IV	T3	MX	N2
TCGA-FD-A6TI	9.8	1	73	MALE	High Grade	Stage IV	T4b	MX	N1
TCGA-FD-A6TK	11	0	60	MALE	High Grade	Stage III	T3a	MX	N0
TCGA-FJ-A3Z7	31.5	0	76	MALE	High Grade	Stage IV	T4a	MX	N2
TCGA-FJ-A3Z9	12.8333	1	72	MALE	High Grade	NA	TX	M0	N0
TCGA-FJ-A3ZE	10.8	1	65	MALE	High Grade	Stage IV	unknow	M1	N3
TCGA-FJ-A3ZF	17.4667	0	73	MALE	High Grade	Stage III	unknow	M0	N0
TCGA-FJ-A871	9.06667	1	49	MALE	High Grade	Stage III	T3b	MX	NX
TCGA-FT-A3EE	3.3	1	80	FEMALE	High Grade	Stage III	T4a	MX	N0
TCGA-FT-A61P	11.2333	0	76	MALE	High Grade	Stage IV	T3b	MX	N2
TCGA-G2-A2EC	23.2	1	58	FEMALE	High Grade	Stage II	unknow	M0	N0
TCGA-G2-A2EF	62.8	0	50	MALE	High Grade	Stage II	unknow	M0	N0
TCGA-G2-A2EJ	48.6667	0	56	FEMALE	High Grade	Stage II	unknow	M0	N0
TCGA-G2-A2EK	16.1667	0	57	MALE	High Grade	Stage II	unknow	M0	N0
TCGA-G2-A2EL	27.3	1	77	MALE	High Grade	Stage II	unknow	M0	N0
TCGA-G2-A2EO	60.1333	1	69	MALE	High Grade	Stage III	T3a	M0	N0
TCGA-G2-A2ES	33.4667	1	85	MALE	High Grade	Stage II	T3b	M0	N0
TCGA-G2-A3IB	7.33333	1	66	MALE	High Grade	Stage II	unknow	MX	NX
TCGA-G2-A3IE	20.4	1	51	MALE	High Grade	Stage II	unknow	MX	NX
TCGA-G2-A3VY	17.8667	0	66	MALE	High Grade	Stage II	unknow	unknow	unknow
TCGA-G2-AA3B	66.9333	0	75	FEMALE	High Grade	Stage II	T2	M0	N0
TCGA-G2-AA3C	7.03333	1	66	MALE	High Grade	Stage IV	T3b	M0	N1
TCGA-G2-AA3D	71.3	0	60	MALE	High Grade	Stage IV	T3	M0	N2
TCGA-G2-AA3F	29.7667	0	77	MALE	High Grade	Stage IV	T3	M0	N1
TCGA-GC-A3BM	21.7	1	70	MALE	High Grade	Stage II	T2b	M0	N0
TCGA-GC-A3I6	21	1	45	MALE	High Grade	Stage III	T3a	M0	N0
TCGA-GC-A3OO	16.0333	0	79	MALE	High Grade	Stage II	T2b	M0	N0
TCGA-GC-A3RB	19.4	0	54	MALE	High Grade	Stage III	T3b	M0	N0
TCGA-GC-A3RC	16.1333	0	59	MALE	High Grade	Stage II	T2b	M0	N0
TCGA-GC-A3RD	14.2667	0	83	FEMALE	High Grade	Stage III	T3a	M0	N0
TCGA-GC-A3WC	18	0	80	FEMALE	High Grade	Stage III	T3	MX	N0
TCGA-GC-A3YS	25.2667	0	61	MALE	High Grade	Stage IV	T3a	MX	N1
TCGA-GC-A4ZW	0.5	0	71	MALE	High Grade	Stage III	T3a	M0	N0
TCGA-GD-A2C5	27.0667	0	53	FEMALE	High Grade	Stage IV	T3a	MX	N2
TCGA-GD-A3OP	2.13333	0	84	FEMALE	High Grade	Stage IV	T4a	MX	N2
TCGA-GD-A3OQ	3.16667	0	48	MALE	High Grade	Stage IV	T4a	MX	N1
TCGA-GD-A3OS	21.2667	0	54	FEMALE	High Grade	Stage II	unknow	MX	NX
TCGA-GD-A6C6	2.23333	0	64	MALE	High Grade	Stage III	T3a	MX	N0
TCGA-GD-A76B	7.46667	1	86	FEMALE	High Grade	Stage II	T2b	MX	N0
TCGA-GU-A42P	11.0667	1	72	MALE	High Grade	Stage IV	T3a	M0	N1
TCGA-GU-A42Q	11.4667	1	67	MALE	High Grade	Stage III	T3b	M0	N0
TCGA-GU-A42R	19.2333	1	68	MALE	High Grade	Stage IV	T4a	MX	N2
TCGA-GU-A762	7.73333	1	87	MALE	High Grade	Stage IV	T4a	MX	N2
TCGA-GU-A763	33.2333	0	72	MALE	High Grade	Stage III	T4	M0	N0
TCGA-GU-A764	20.3333	0	66	MALE	High Grade	Stage II	T2b	MX	N0
TCGA-GU-A766	16	0	62	MALE	High Grade	Stage II	T2a	MX	N0
TCGA-GU-A767	4.8	1	81	MALE	High Grade	Stage IV	T3b	MX	N2
TCGA-GU-AATO	10.8	1	75	MALE	High Grade	Stage IV	T4a	MX	N2
TCGA-GU-AATP	33.4333	0	74	MALE	High Grade	Stage IV	T2	MX	N2
TCGA-GU-AATQ	7.1	1	68	MALE	High Grade	Stage III	T3b	MX	N0
TCGA-GV-A3JV	14.4667	1	66	MALE	High Grade	Stage IV	T3b	MX	N1
TCGA-GV-A3JW	21.6333	0	74	MALE	High Grade	Stage II	T2	MX	NX
TCGA-GV-A3JX	19.3667	0	59	MALE	High Grade	Stage III	T3b	MX	N0
TCGA-GV-A3JZ	20.1	0	55	MALE	High Grade	Stage IV	T4a	MX	N3
TCGA-GV-A3QF	20.5667	1	79	MALE	High Grade	Stage IV	T3b	MX	N2
TCGA-GV-A3QH	8.6	1	67	MALE	High Grade	Stage II	unknow	MX	NX
TCGA-GV-A3QI	37	0	47	MALE	High Grade	Stage III	T3b	MX	N0
TCGA-GV-A3QK	27.7333	0	56	FEMALE	High Grade	Stage IV	T4a	M0	N2
TCGA-GV-A40E	8.7	1	75	MALE	High Grade	Stage II	unknow	MX	NX
TCGA-GV-A40G	19.3333	0	77	MALE	High Grade	Stage II	T2a	MX	N0
TCGA-GV-A6ZA	23.0333	0	54	MALE	High Grade	Stage II	T2b	MX	N0
TCGA-H4-A2HO	1.53333	0	53	MALE	High Grade	Stage III	T4a	MX	N0
TCGA-H4-A2HQ	19.6667	0	64	FEMALE	High Grade	Stage IV	unknow	M1	NX
TCGA-HQ-A2OE	39.1333	0	69	MALE	NA	NA	T2a	MX	N2
TCGA-HQ-A2OF	64.9	0	52	FEMALE	High Grade	Stage III	T3b	M0	N0
TCGA-HQ-A5ND	9.13333	1	78	MALE	High Grade	Stage IV	T3b	M0	N1
TCGA-HQ-A5NE	12.3333	1	57	MALE	High Grade	Stage III	T3	M0	N0
TCGA-K4-A3WS	25.3667	0	66	MALE	High Grade	Stage III	T3a	MX	N0
TCGA-K4-A3WU	3.5	0	87	MALE	High Grade	Stage III	T4a	MX	N0
TCGA-K4-A3WV	21.5333	0	77	FEMALE	High Grade	Stage II	T2b	MX	N0
TCGA-K4-A4AB	2.8	1	76	MALE	High Grade	Stage III	T4a	MX	N0
TCGA-K4-A4AC	9.26667	1	83	MALE	High Grade	Stage II	T2b	MX	N0
TCGA-K4-A54R	28.0667	0	59	MALE	High Grade	Stage II	T2b	MX	N0
TCGA-K4-A5RH	9.2	0	69	MALE	High Grade	Stage III	T3a	MX	N0
TCGA-K4-A5RI	11.8667	1	67	FEMALE	High Grade	Stage III	T3a	MX	N0
TCGA-K4-A5RJ	17.9667	0	75	MALE	High Grade	Stage II	T2b	MX	N0
TCGA-K4-A6FZ	1.83333	0	75	FEMALE	High Grade	Stage III	T3a	MX	N0
TCGA-K4-A6MB	15.6333	0	64	MALE	High Grade	Stage IV	T3b	MX	N1
TCGA-K4-A83P	16.5	0	77	MALE	NA	Stage IV	T4a	MX	N1
TCGA-K4-AAQO	11.9667	0	56	MALE	High Grade	Stage III	T3a	MX	N0
TCGA-KQ-A41N	53.4667	0	73	MALE	High Grade	Stage III	T3b	M0	N0
TCGA-KQ-A41O	51.2667	0	84	MALE	High Grade	Stage IV	T3	M0	N1
TCGA-KQ-A41P	36.4667	0	76	MALE	High Grade	Stage IV	T3b	M1	N3
TCGA-KQ-A41Q	12.0333	0	89	MALE	High Grade	Stage III	T3b	MX	N0
TCGA-KQ-A41R	45	0	80	FEMALE	High Grade	Stage II	T2	MX	N0
TCGA-KQ-A41S	1.16667	0	87	FEMALE	High Grade	Stage III	T4a	MX	NX
TCGA-LC-A66R	15.5333	0	78	MALE	High Grade	Stage IV	T4a	MX	N2
TCGA-LT-A5Z6	15.8	0	56	MALE	High Grade	Stage II	unknow	MX	NX
TCGA-LT-A8JT	21.3667	0	69	FEMALE	High Grade	Stage II	T2a	M0	N0
TCGA-MV-A51V	13.6667	0	75	MALE	High Grade	Stage III	T3a	M0	N0
TCGA-PQ-A6FI	12.4	0	70	MALE	High Grade	Stage II	T2a	MX	N0
TCGA-PQ-A6FN	16.9	0	78	FEMALE	High Grade	Stage III	T3a	MX	N0
TCGA-R3-A69X	14.4333	0	70	MALE	High Grade	Stage III	T3a	M0	N0
TCGA-S5-A6DX	1.86667	1	83	MALE	High Grade	Stage IV	T4a	MX	N2
TCGA-S5-AA26	16.7667	0	46	MALE	High Grade	Stage III	T3a	MX	N0
TCGA-SY-A9G0	33.6	1	82	MALE	High Grade	Stage IV	T4	M0	N1
TCGA-SY-A9G5	39.5333	0	66	MALE	High Grade	Stage III	T4a	M0	N0
TCGA-UY-A78K	17.8667	1	60	MALE	High Grade	Stage IV	unknow	MX	N2
TCGA-UY-A78L	37.5667	0	62	MALE	High Grade	Stage IV	unknow	MX	N1
TCGA-UY-A78M	23	1	81	FEMALE	High Grade	Stage IV	T2	MX	N2
TCGA-UY-A78N	88.0333	1	80	MALE	High Grade	Stage IV	T2	MX	N1
TCGA-UY-A78O	77.0667	0	75	FEMALE	High Grade	Stage II	T2	MX	N0
TCGA-UY-A78P	79.3333	0	78	FEMALE	High Grade	Stage II	T2	MX	N0
TCGA-UY-A8OB	70.3	0	63	MALE	High Grade	Stage IV	T3a	MX	N1
TCGA-UY-A8OD	114.4	0	68	FEMALE	High Grade	Stage II	T2b	MX	N0
TCGA-UY-A9PA	35.7333	0	48	MALE	High Grade	Stage III	T3a	MX	N0
TCGA-UY-A9PB	29.9667	0	49	MALE	High Grade	Stage III	T3a	MX	N0
TCGA-UY-A9PD	18.0667	0	80	MALE	High Grade	Stage III	T3a	MX	N0
TCGA-UY-A9PE	6.3	0	86	MALE	High Grade	Stage IV	T2b	MX	N2
TCGA-UY-A9PF	3.9	0	77	MALE	High Grade	Stage IV	T3a	MX	N2
TCGA-UY-A9PH	52.0333	0	73	MALE	High Grade	Stage II	T2b	MX	N0
TCGA-XF-A8HB	45.6667	0	50	FEMALE	High Grade	Stage II	T2b	MX	N0
TCGA-XF-A8HC	6.66667	1	79	MALE	High Grade	Stage IV	T3a	MX	N2
TCGA-XF-A8HD	98.8	0	77	MALE	High Grade	Stage III	T3a	MX	N0
TCGA-XF-A8HE	127.233	0	47	MALE	High Grade	Stage III	T3b	MX	N0
TCGA-XF-A8HF	98.4667	1	80	MALE	High Grade	Stage III	T3a	M0	N0
TCGA-XF-A8HG	15.5667	1	69	MALE	High Grade	Stage III	T3b	MX	N0
TCGA-XF-A8HH	1.9	1	61	FEMALE	High Grade	Stage IV	T3b	M0	N2
TCGA-XF-A8HI	18.1333	1	57	FEMALE	High Grade	Stage IV	T2b	MX	N2
TCGA-XF-A9SH	65.7	1	65	FEMALE	High Grade	Stage II	T2b	M0	N0
TCGA-XF-A9SI	80.7667	0	73	FEMALE	High Grade	Stage II	T2b	MX	N0
TCGA-XF-A9SJ	3.26667	1	83	MALE	High Grade	Stage IV	T3b	MX	N2
TCGA-XF-A9SK	16.2	1	65	MALE	High Grade	Stage IV	T3b	MX	N1
TCGA-XF-A9SL	67.3333	1	69	MALE	High Grade	Stage IV	T3a	MX	N2
TCGA-XF-A9SM	34.9333	0	76	MALE	High Grade	Stage III	T3b	MX	N0
TCGA-XF-A9SP	15.1333	1	59	MALE	High Grade	Stage III	T3b	MX	N0
TCGA-XF-A9ST	4.26667	1	68	MALE	High Grade	Stage III	T3b	MX	N0
TCGA-XF-A9SU	6.06667	1	74	FEMALE	High Grade	Stage IV	T3b	MX	N1
TCGA-XF-A9SV	12.9333	1	82	MALE	High Grade	Stage IV	T4a	M1	N2
TCGA-XF-A9SW	12.0667	1	85	MALE	High Grade	Stage IV	T3b	MX	N2
TCGA-XF-A9SX	23.9667	1	63	FEMALE	High Grade	Stage IV	T3b	MX	N2
TCGA-XF-A9SY	21.3333	0	60	FEMALE	High Grade	Stage IV	T3b	MX	N2
TCGA-XF-A9SZ	28.6333	1	79	MALE	High Grade	Stage IV	T3b	MX	N2
TCGA-XF-A9T0	26.6333	0	68	MALE	High Grade	Stage III	T3b	MX	N0
TCGA-XF-A9T2	19.1667	1	54	MALE	High Grade	Stage III	T3b	MX	N0
TCGA-XF-A9T3	2.26667	0	69	FEMALE	High Grade	Stage IV	T3b	MX	N2
TCGA-XF-A9T4	16.5	1	48	MALE	High Grade	Stage IV	T2b	MX	N1
TCGA-XF-A9T5	67.5667	0	78	FEMALE	High Grade	Stage IV	T3a	MX	N1
TCGA-XF-A9T6	2.13333	0	88	FEMALE	High Grade	Stage III	T3b	MX	N0
TCGA-XF-A9T8	13.9333	1	64	MALE	High Grade	Stage III	T3b	MX	N0
TCGA-XF-AAME	94.2667	1	64	FEMALE	High Grade	Stage II	T2b	MX	N0
TCGA-XF-AAMG	112.133	0	49	MALE	High Grade	Stage III	T4a	MX	N0
TCGA-XF-AAMH	11.4667	1	80	MALE	High Grade	Stage IV	T3b	MX	N1
TCGA-XF-AAMJ	55.6667	1	70	MALE	High Grade	Stage III	T3b	M0	N0
TCGA-XF-AAML	7.73333	1	75	MALE	High Grade	Stage II	T2b	MX	N0
TCGA-XF-AAMQ	72.5667	0	59	FEMALE	High Grade	Stage II	T2a	MX	N0
TCGA-XF-AAMR	93	0	48	MALE	High Grade	Stage III	T3b	MX	N0
TCGA-XF-AAMT	3	1	75	FEMALE	High Grade	Stage IV	T3b	MX	N2
TCGA-XF-AAMW	8.43333	1	79	FEMALE	High Grade	Stage IV	T2b	unknow	N0
TCGA-XF-AAMX	6.86667	1	87	FEMALE	High Grade	Stage III	T3b	MX	N0
TCGA-XF-AAMY	100.367	0	78	MALE	High Grade	Stage III	T3b	MX	N0
TCGA-XF-AAMZ	44.9333	1	81	FEMALE	High Grade	Stage IV	T3a	MX	N2
TCGA-XF-AAN0	57.2667	1	68	MALE	High Grade	Stage IV	T4a	M0	N2
TCGA-XF-AAN1	31.3667	1	75	FEMALE	High Grade	Stage III	T4a	M0	N0
TCGA-XF-AAN2	62.3	1	73	MALE	High Grade	Stage II	T2b	MX	N0
TCGA-XF-AAN3	87.5	0	76	MALE	High Grade	Stage IV	T3b	MX	N2
TCGA-XF-AAN4	27.4333	1	77	FEMALE	High Grade	Stage III	T3b	MX	N0
TCGA-XF-AAN5	76.4333	0	61	FEMALE	High Grade	Stage III	T3b	MX	N0
TCGA-XF-AAN7	18.8333	1	60	MALE	High Grade	Stage IV	T3a	MX	N1
TCGA-XF-AAN8	3.93333	1	74	FEMALE	High Grade	Stage III	T3b	MX	N0
TCGA-YC-A89H	19.1	0	78	FEMALE	High Grade	Stage II	unknow	MX	unknow
TCGA-YC-A8S6	9.76667	0	71	MALE	High Grade	Stage II	T2a	MX	N0
TCGA-YC-A9TC	0.666667	1	71	MALE	High Grade	Stage IV	unknow	M1	unknow
TCGA-YF-AA3L	12.1333	0	47	FEMALE	High Grade	Stage II	T2b	MX	N0
TCGA-YF-AA3M	13.8333	0	57	MALE	High Grade	Stage II	T2a	MX	NX
TCGA-ZF-A9R0	22.6667	1	82	MALE	High Grade	Stage III	T3b	M0	NX
TCGA-ZF-A9R1	25.7667	0	81	MALE	High Grade	Stage IV	T3b	M0	N1
TCGA-ZF-A9R2	21.4	0	75	MALE	High Grade	Stage II	T2b	M0	N0
TCGA-ZF-A9R3	31.6333	1	53	FEMALE	High Grade	Stage II	T2	M0	NX
TCGA-ZF-A9R4	30.7	0	83	MALE	High Grade	Stage II	T2	M0	NX
TCGA-ZF-A9R5	36.3333	0	59	MALE	High Grade	Stage III	T3	M0	N0
TCGA-ZF-A9R7	22.1667	0	76	FEMALE	High Grade	Stage II	unknow	M0	NX
TCGA-ZF-A9R9	28.8	1	58	MALE	High Grade	Stage IV	T3b	MX	N2
TCGA-ZF-A9RC	95.6	0	77	MALE	High Grade	Stage III	T3a	MX	N0
TCGA-ZF-A9RD	13.6	1	75	FEMALE	High Grade	Stage IV	T3a	MX	N2
TCGA-ZF-A9RE	3.53333	1	78	FEMALE	High Grade	Stage II	unknow	MX	unknow
TCGA-ZF-A9RF	64.9667	0	74	MALE	High Grade	Stage II	T1	M0	NX
TCGA-ZF-A9RL	90.1	0	61	MALE	High Grade	Stage II	unknow	MX	unknow
TCGA-ZF-A9RM	48.5	0	70	MALE	High Grade	Stage II	T0	MX	N0
TCGA-ZF-A9RN	20.5	1	67	FEMALE	High Grade	Stage III	T3b	M0	NX
TCGA-ZF-AA4N	2.93333	1	74	MALE	High Grade	Stage II	unknow	unknow	unknow
TCGA-ZF-AA4R	34.5333	1	67	MALE	High Grade	Stage IV	T3a	MX	N1
TCGA-ZF-AA4T	19.9667	1	65	MALE	High Grade	Stage IV	T4	MX	N2
TCGA-ZF-AA4U	8.73333	1	70	MALE	High Grade	Stage III	T4a	MX	NX
TCGA-ZF-AA4V	60.2	0	66	MALE	High Grade	Stage III	T3b	M0	N0
TCGA-ZF-AA4W	61	0	56	MALE	High Grade	Stage III	T3b	MX	N0
TCGA-ZF-AA4X	68.1333	0	56	MALE	High Grade	Stage II	T2	M0	NX
TCGA-ZF-AA51	57.1333	0	69	FEMALE	High Grade	Stage II	T2	M0	NX
TCGA-ZF-AA52	35.9	1	70	MALE	High Grade	Stage III	T3a	MX	NX
TCGA-ZF-AA53	58.7	0	60	MALE	High Grade	Stage II	T2	M0	NX
TCGA-ZF-AA54	19.6667	1	71	MALE	High Grade	Stage III	T3	MX	NX
TCGA-ZF-AA56	8.63333	1	79	FEMALE	High Grade	Stage III	T4a	MX	N0
TCGA-ZF-AA58	54.9667	0	61	FEMALE	High Grade	Stage IV	T3a	MX	N2
TCGA-ZF-AA5H	29.9	0	60	FEMALE	High Grade	Stage IV	T3b	M0	N2
TCGA-ZF-AA5N	5.6	1	62	FEMALE	High Grade	Stage IV	T2	M1	NX
TCGA-ZF-AA5P	12.4	0	65	MALE	High Grade	Stage IV	T2b	M0	N2

## Sheet: Xiangya cohort
ID	Survival.Months	Survival.indicator	Status	age	gender	grade	stage	T	N	M
tpm_CA1277013	12.5667	1	Dead	58	F	H	4	4	0	0
tpm_CA1308866	50.6	0	Alive	50	M	H	2	2	1	0
tpm_CA1315330	31.5333	0	Alive	63	M	H	1	1	0	0
tpm_CA1366278	41.9333	0	Alive	53	M	H	1	1	0	0
tpm_CA1375590	40.4333	0	Alive	46	M	H	4	3	1	1
tpm_CA1382793	39.7333	0	Alive	72	F	L	1	1	0	0
tpm_CA1409255	34.9	0	Alive	69	F	H	3	3	0	0
tpm_CA1427893	32.3333	0	Alive	60	M	H	1	1	0	0
tpm_CA1430225	14.7667	1	Dead	57	M	H	3	3	0	0
tpm_CA1435228	32.5	0	Alive	70	M	L	2	2	0	0
tpm_CA1436303	29.2333	1	Dead	54	M	H	4	4	2	0
tpm_CA1442434	30.3667	0	Alive	61	M	H	2	2	0	0
tpm_CA1443189	30.4667	0	Alive	67	M	H	2	2	0	0
tpm_CA1443723	22.0667	1	Dead	62	M	H	3	4	1	0
tpm_CA1445125	30.1667	0	Alive	55	M	H	3	3	0	0
tpm_CA1455582	14.1	1	Dead	66	M	H	3	3	0	0
tpm_CA1456349	28.3667	0	Alive	66	M	H	1	1	0	0
tpm_CA1456774	29.2	0	Alive	45	M	H	3	4	0	0
tpm_CA1460006	28.5667	0	Alive	71	M	H	3	3	0	0
tpm_CA1461830	26.9	0	Alive	74	M	H	3	3	1	0
tpm_CA1463949	26.5667	1	Dead	63	M	H	3	4	0	0
tpm_CA1466950	25.5333	1	Dead	62	F	H	2	2	0	0
tpm_CA1473520	26.0333	0	Alive	55	M	L	1	1	0	0
tpm_CA1474704	29.3667	0	Alive	59	M	H	3	4	0	0
tpm_CA1474792	26.5667	0	Alive	70	M	H	3	4	1	0
tpm_CA1481528	24.5333	0	Alive	54	M	H	1	1	0	0
tpm_CA1481665	24.5333	0	Alive	69	M	H	2	2	0	0
tpm_CA1485034	28.6	0	Alive	73	M	H	2	2	0	0
tpm_CA1501158	21.9667	0	Alive	75	M	P	0	0	0	0
tpm_CA1502091	22.3667	1	Dead	77	M	H	3	3	1	0
tpm_CA1502698	22.9667	0	Alive	50	F	H	3	3	0	0
tpm_CA1503628	21.5	0	Alive	66	M	L	1	1	0	0
tpm_CA1505257	21.7667	0	Alive	77	F	H	3	3	0	0
tpm_CA1505875	21.5333	0	Alive	60	M	H	1	1	0	0
tpm_CA1506424	20.7333	0	Alive	70	M	H	2	2	0	0
tpm_CA1510351	4.9	1	Dead	60	M	H	3	3	0	0
tpm_CA1511992	32.4	0	Alive	80	M	H	3	3	0	0
tpm_CA1513247	20.2	0	Alive	66	M	H	2	2	0	0
tpm_CA1517987	19.7333	0	Alive	77	M	L	1	1	0	0
tpm_CA1521373	18.8333	0	Alive	83	M	L	1	1	0	0
tpm_CA1522117	19.7333	0	Alive	73	M	L	1	1	0	0
tpm_CA1526051	18.3	0	Alive	70	M	H	2	2	0	0
tpm_CA1528542	18.5333	0	Alive	33	M	L	1	1	0	0
tpm_CA1532452	17.5333	0	Alive	45	M	H	4	4	0	0
tpm_CA1533024	17.4333	0	Alive	56	M	H	4	4	0	0
tpm_CA1534929	17.8	0	Alive	64	M	H	2	2	0	0
tpm_CA1554315	7.96667	1	Dead	65	F	H	4	4	1	1
tpm_CA1559012	9.96667	1	Dead	78	M	H	2	2	0	0
tpm_CA1568599	24.1667	0	Alive	67	F	L	1	1	0	0
tpm_CA1580755	5.3	1	Dead	71	M	H	3	4	0	0
tpm_CA1586396	7.83333	0	Alive	62	M	L	1	1	0	0
tpm_CA1586932	8	0	Alive	65	M	P	0	0	0	0
tpm_CA1587363	7.66667	0	Alive	51	M	H	1	1	0	0
tpm_CA1589480	6.8	0	Alive	71	M	L	0	a	0	0
tpm_CA1589810	8.06667	0	Alive	66	F	H	3	4	0	0
tpm_CA1590649	7.53333	0	Alive	64	F	L	2	2	0	0

## Sheet: GSE32894
Patient.ID	Gender	Age	molecular_subtype	Stage	Grade	Progression	Status	Survival.Months
GSM814052	M	57	MS1b	T2	G3	no	Alive	110.301
GSM814055	M	81	MS2b.1	T1	G2	no	Alive	15.3863
GSM814056	M	59	MS2a.2	T3b	G3	no	Dead	36.36
GSM814057	M	71	MS2b.1	T1	G2	no	Alive	104.384
GSM814058	M	55	MS1b	Ta	G2	no	Alive	63.9123
GSM814059	M	86	MS1b	T1	G2	no	Alive	55.0356
GSM814060	F	67	MS2b2.2	T2	G3	no	Dead	5.39178
GSM814061	M	89	MS1a	Ta	G2	yes	Alive	12.8219
GSM814062	M	79	MS2b.1	T1	G2	no	Alive	6.57534
GSM814064	M	68	MS2b2.2	T3b	G3	no	Alive	75.9781
GSM814065	M	65	MS1b	Ta	G2	no	Alive	103.792
GSM814066	M	76	MS1a	Ta	G2	no	Alive	66.2466
GSM814068	M	71	MS2b.1	T2	G3	no	Alive	96.3945
GSM814069	M	45	MS1b	Ta	G2	no	Alive	74.0384
GSM814070	F	75	MS2b.1	T2	G3	no	Alive	25.5781
GSM814071	F	62	MS1b	T1	G2	no	Alive	66.9041
GSM814072	F	75	MS1b	T1	G3	no	Alive	1.08493
GSM814074	M	78	MS1a	Ta	G1	no	Alive	62.9918
GSM814075	M	83	MS2b.1	T1	G2	no	Alive	19.7589
GSM814076	M	71	MS2b.1	T2	G3	no	Dead	17.9178
GSM814077	M	75	MS2b.1	T1	G3	no	Alive	98.3671
GSM814083	M	74	MS2b.1	T1	G3	yes	Alive	27.8137
GSM814084	M	84	MS1b	Ta	G2	no	Alive	66.7068
GSM814085	F	65	MS2a.2	T2	G3	no	Alive	97.7096
GSM814086	M	73	MS1a	Ta	G2	no	Alive	68.4493
GSM814087	M	64	MS1b	Ta	G2	yes	Dead	81.9288
GSM814089	M	59	MS2b2.1	T1	G2	no	Alive	98.0712
GSM814090	M	64	MS2a.2	T2	G3	no	Alive	78.4438
GSM814091	M	72	MS1a	Ta	G2	no	Alive	35.737
GSM814092	M	69	MS2a.2	T2	G3	no	Dead	26.5315
GSM814094	M	64	MS2a.2	T2	G3	no	Dead	29.4904
GSM814095	F	85	MS1b	Ta	G1	no	Alive	85.4137
GSM814096	M	82	MS1b	T1	G2	no	Alive	28.1096
GSM814098	F	79	MS1a	Ta	G1	no	Alive	73.874
GSM814100	F	38	MS1b	Ta	G2	no	Alive	88.6027
GSM814102	F	82	MS1a	Ta	G2	no	Alive	72.1973
GSM814103	M	82	MS1a	T1	G2	no	Alive	44.5151
GSM814106	M	59	MS2a.2	T1	G3	no	Alive	43.0356
GSM814107	M	60	MS1b	T1	G3	no	Alive	82.7178
GSM814108	M	78	MS2b.1	Ta	Gx	no	Alive	21.1068
GSM814109	M	71	MS2b.1	T2b	G3	yes	Alive	69.5014
GSM814110	M	67	MS2a.1	T2	G3	no	Alive	54.3452
GSM814112	M	70	MS1b	Ta	G2	no	Alive	84.9205
GSM814114	M	85	MS2a.2	T1	G3	no	Alive	27.3534
GSM814117	F	83	MS1b	T1	G2	no	Alive	37.874
GSM814118	M	46	MS1a	Ta	G2	no	Alive	54.3123
GSM814119	M	71	MS2a.2	T2	G3	no	Alive	88.1425
GSM814121	M	68	MS2a.1	T1	G3	no	Alive	85.2164
GSM814122	M	77	MS1a	Ta	G2	no	Alive	82.8493
GSM814123	F	78	MS1a	T1	G2	no	Alive	79.3973
GSM814126	F	63	MS2b2.2	T2	G3	no	Alive	86.4329
GSM814129	M	83	MS1b	T1	G2	no	Alive	13.1178
GSM814131	M	61	MS2a.1	T1	G3	no	Alive	84.0329
GSM814132	M	67	MS2a.2	T2	G3	no	Alive	76.6685
GSM814133	F	88	MS1a	Ta	G1	no	Alive	49.3479
GSM814134	M	74	MS1a	Ta	G1	no	Alive	35.9671
GSM814135	M	59	MS1b	Ta	G1	no	Alive	72.5589
GSM814136	M	84	MS1b	Ta	G2	no	Alive	12.4274
GSM814138	M	76	MS2b2.1	T3b	G3	no	Dead	6.18082
GSM814139	M	69	MS1a	T1	G3	no	Alive	50.5973
GSM814140	M	50	MS2a.1	T1	G3	yes	Dead	60.1644
GSM814142	M	61	MS2a.2	T2	G3	no	Dead	7.52877
GSM814144	M	67	MS2b2.2	T1	G3	no	Alive	67.9233
GSM814149	M	75	MS1b	Ta	G3	no	Alive	10.0932
GSM814150	M	65	MS1a	Ta	G1	no	Alive	39.5836
GSM814153	M	77	MS1b	Ta	G1	no	Alive	45.337
GSM814155	M	66	MS1a	Ta	G2	yes	Alive	71.8027
GSM814156	F	72	MS2b.1	Ta	G2	no	Alive	78.6411
GSM814159	M	84	MS1b	T1	G3	no	Alive	49.1507
GSM814160	F	56	MS1a	Ta	G1	no	Alive	71.0795
GSM814162	M	44	MS1a	Ta	G2	no	Alive	69.5014
GSM814163	M	80	MS1b	T1	G3	no	Alive	55.6932
GSM814164	M	73	MS1b	Ta	G2	no	Alive	69.6658
GSM814165	M	75	MS2a.1	T1	G3	no	Alive	67.9233
GSM814166	M	75	MS1b	T1	G2	no	Alive	74.5644
GSM814167	M	84	MS1b	Ta	G2	no	Alive	43.1014
GSM814168	M	77	MS2b.1	T1	G3	no	Alive	74.3342
GSM814169	M	67	MS1b	T1	G3	no	Alive	36.6247
GSM814170	M	75	MS2a.1	T1	G3	no	Alive	74.0712
GSM814171	F	70	MS2a.1	T1	G2	no	Alive	70.7178
GSM814172	F	51	MS2b2.1	T2a	G2	no	Dead	20.6137
GSM814173	M	75	MS2b2.2	T2	G3	no	Alive	29.9836
GSM814174	F	68	MS1a	Ta	G1	no	Alive	14.6959
GSM814175	F	85	MS2a.2	Ta	G2	yes	Alive	33.6
GSM814176	F	68	MS2b.1	T2	G3	no	Alive	69.9288
GSM814177	M	65	MS1b	T1	G3	no	Alive	0.2
GSM814179	M	67	MS2b2.1	T2	G3	no	Dead	17.6877
GSM814180	M	93	MS2b2.1	Ta	G2	no	Alive	14.0055
GSM814181	M	89	MS2a.2	T1	G3	no	Alive	0.624658
GSM814182	M	83	MS2b2.1	T2	G3	no	Dead	6.87123
GSM814184	M	69	MS2a.1	T1	G3	no	Alive	63.0247
GSM814185	F	83	MS2b2.1	Ta	G2	no	Alive	30.8384
GSM814186	M	69	MS2b.1	T1	G2	no	Alive	49.4466
GSM814189	F	60	MS2b.1	T2	G3	yes	Alive	57.5671
GSM814190	M	80	MS1b	Ta	G2	no	Alive	56.5479
GSM814191	M	65	MS1a	Ta	G1	no	Alive	64.6356
GSM814192	M	57	MS1b	Ta	G3	no	Alive	64.4055
GSM814193	M	71	MS1b	Ta	G2	no	Alive	58.0274
GSM814194	F	71	MS1b	Ta	G1	no	Alive	54.411
GSM814195	M	57	MS2a.1	T3b	G3	no	Alive	58.0274
GSM814196	F	86	MS1b	Ta	G1	no	Alive	50.6959
GSM814197	M	90	MS2b.1	Ta	G3	no	Alive	36.3288
GSM814198	M	58	MS2a.2	T1	G3	no	Alive	53.8192
GSM814199	M	65	MS2a.1	T1	G3	no	Alive	29.1288
GSM814200	F	83	MS1a	Ta	G2	no	Alive	13.7096
GSM814201	M	80	MS1b	Ta	G1	no	Alive	61.0521
GSM814202	M	79	MS2a.1	T2	G3	no	Dead	6.37808
GSM814203	F	57	MS2a.1	Ta	G1	no	Alive	65.326
GSM814204	M	68	MS2b.1	T3b	G3	no	Dead	24.1973
GSM814205	F	56	MS1a	Ta	G1	no	Alive	63.8795
GSM814208	M	66	MS1a	Ta	G1	no	Alive	63.9781
GSM814210	M	58	MS1a	Ta	G1	yes	Alive	61.7096
GSM814211	M	52	MS1a	Ta	G2	yes	Alive	28.5699
GSM814212	M	81	MS1b	Ta	G1	no	Alive	62.5315
GSM814213	M	76	MS1b	Ta	G1	no	Alive	20.2849
GSM814215	M	84	MS1b	Ta	G1	no	Alive	56.6795
GSM814217	F	57	MS2b.1	Ta	G2	no	Alive	59.6055
GSM814218	M	65	MS2b2.2	T2b	G3	no	Dead	34.7836
GSM814221	M	87	MS1b	Ta	G2	no	Alive	3.22192
GSM814222	M	85	MS2a.2	T1	G3	no	Alive	39.1233
GSM814224	M	20	MS1b	Ta	G1	no	Alive	49.874
GSM814225	M	58	MS2b2.2	T3b	Gx	no	Dead	13.4137
GSM814226	F	61	MS1a	Ta	G1	no	Alive	21.1726
GSM814228	F	61	MS1b	Ta	G2	no	Alive	54.3452
GSM814229	M	61	MS1b	Ta	G2	no	Alive	57.6
GSM814230	M	61	MS2a.2	Ta	G3	no	Alive	50.8603
GSM814231	M	70	MS1b	Ta	G1	no	Alive	47.211
GSM814233	M	86	MS2a.2	T1	G2	no	Alive	2.76164
GSM814234	F	56	MS1b	Ta	G1	no	Alive	55.0356
GSM814237	F	60	MS1b	T1	G3	no	Alive	51.1233
GSM814238	M	61	MS2b.1	T2	G3	no	Dead	3.68219
GSM814240	M	56	MS2a.2	T2	G3	no	Alive	56.2192
GSM814241	M	79	MS2b.1	T2	G3	no	Dead	6.47671
GSM814245	M	72	MS2a.1	T1	G3	no	Alive	49.6767
GSM814246	M	61	MS2b2.1	T2	G3	no	Alive	53.7205
GSM814247	M	78	MS1b	T1	G2	no	Alive	46.7507
GSM814248	F	62	MS2a.2	T2	G3	no	Alive	41.063
GSM814249	M	57	MS1b	T1	G2	no	Alive	41.4575
GSM814250	M	63	MS1a	Ta	G2	no	Alive	15.7151
GSM814251	F	69	MS2b2.2	T2	G3	no	Alive	40.7014
GSM814252	F	51	MS1b	Ta	G1	no	Alive	37.0521
GSM814253	M	69	MS1b	Ta	G2	no	Alive	37.7753
GSM814254	M	79	MS2b2.1	T2	G3	no	Alive	32.9096
GSM814255	M	75	MS2a.2	T1	G2	no	Alive	47.6384
GSM814256	M	72	MS1b	Ta	G1	no	Alive	45.2712
GSM814260	F	62	MS2b2.1	T1	G2	no	Alive	47.0795
GSM814261	F	67	MS1a	Ta	G2	no	Alive	42.1151
GSM814263	M	85	MS1a	Ta	G2	no	Alive	27.0247
GSM814264	F	75	MS2b.1	Ta	G1	no	Alive	44.7452
GSM814265	F	80	MS2a.2	T1	G3	no	Alive	43.4301
GSM814266	F	61	MS1a	Ta	G2	no	Alive	41.2603
GSM814267	M	80	MS1b	Ta	G2	no	Alive	44.0548
GSM814269	F	57	MS2b2.2	T2	G3	no	Dead	15.5836
GSM814271	M	67	MS1b	Ta	G2	no	Alive	40.8329
GSM814272	M	82	MS2a.2	T1	G2	no	Alive	26.137
GSM814273	M	62	MS1a	Ta	G1	no	Alive	32.3178
GSM814274	F	51	MS1b	Ta	G1	no	Alive	39.9123
GSM814275	M	70	MS2a.1	Ta	G3	yes	Alive	38.2027
GSM814276	M	64	MS1a	Ta	G1	no	Alive	40.5699
GSM814278	F	60	MS2a.1	T1	G3	no	Alive	34.7178
GSM814280	F	76	MS2a.2	T1	G3	no	Alive	35.3753
GSM814281	F	78	MS1a	Ta	G1	no	Alive	25.3151
GSM814282	M	70	MS2b.1	Ta	G1	no	Alive	31.5288
GSM814284	M	73	MS2a.1	Ta	G3	no	Alive	21.6986
GSM814285	M	58	MS2b.1	T1	G2	no	Alive	32.8767
GSM814286	M	80	MS1a	T1	G2	no	Alive	34.0603
GSM814287	M	76	MS2b.1	T2	G3	no	Alive	33.6986
GSM814288	M	80	MS1a	Ta	G2	no	Alive	24.7562
GSM814289	F	50	MS2b2.1	T2	G3	no	Dead	8.21918
GSM814290	M	75	MS2a.2	Ta	G2	no	Alive	11.8685
GSM814291	M	75	MS1b	T2	G3	no	Dead	18.2466
GSM814292	F	78	MS1b	T1	G3	no	Alive	33.3699
GSM814293	M	79	MS2a.2	T1	G3	no	Alive	27.3863
GSM814295	M	67	MS2a.2	T2	G3	no	Alive	34.0603
GSM814296	F	70	MS1a	T1	G2	no	Alive	1.61096
GSM814297	M	72	MS1a	Ta	G1	no	Alive	31.3315
GSM814298	M	66	MS2b.1	Ta	G3	no	Alive	30.3781
GSM814299	M	65	MS2a.1	T1	G3	no	Alive	7.26575
GSM814300	M	60	MS2a.1	T2	G3	no	Dead	9.83014
GSM814301	M	57	MS2b.1	Ta	G2	no	Alive	33.337
GSM814302	F	77	MS2b2.1	T1	G3	no	Alive	16.7671
GSM814303	M	64	MS2a.2	Ta	G3	no	Alive	30.8055
GSM814304	M	67	MS1a	Ta	G2	no	Alive	26.3014
GSM814305	M	83	MS1b	Ta	G1	no	Alive	29.9178
GSM814306	F	82	MS1b	Ta	G1	yes	Alive	29.4904
GSM814307	M	60	MS2a.1	Ta	G3	no	Alive	26.4658
GSM814308	M	80	MS2b2.1	Ta	G2	no	Alive	28.0438
GSM814309	M	63	MS2a.1	Ta	G2	no	Alive	26.663
GSM814312	F	84	MS2b.1	Ta	G2	no	Alive	25.4466
GSM814313	M	79	MS2b.1	Ta	G3	no	Alive	21.5671
GSM814316	F	67	MS2a.2	T1	G3	no	Alive	23.8027
GSM814317	F	66	MS2b.1	T2	G3	no	Alive	21.0082
GSM814318	M	76	MS1a	Ta	G2	no	Alive	23.7041
GSM814321	M	57	MS1b	Ta	G1	no	Alive	23.8027
GSM814322	M	61	MS2a.2	T3	G2	no	Dead	15.0904
GSM814323	F	79	MS1b	Ta	G2	no	Alive	20.4164
GSM814324	F	71	MS1b	Ta	G1	no	Alive	20.5479
GSM814325	M	66	MS2a.2	T2	G3	no	Dead	13.4137
GSM814326	M	79	MS1a	Ta	G1	no	Alive	13.6438
GSM814328	F	74	MS1a	Ta	G2	no	Alive	19.8904
GSM814329	M	76	MS1b	T1	G2	no	Alive	16.7342
GSM814330	M	83	MS2a.1	Ta	G2	yes	Alive	19.463
GSM814331	F	69	MS2b2.1	Ta	G2	no	Alive	17.6877
GSM814333	M	75	MS1b	Ta	G1	no	Alive	17.6877
GSM814334	M	60	MS2b.1	T2	G3	no	Alive	17.7534
GSM814336	F	71	MS1a	Ta	G2	no	Alive	16.2411
GSM814337	F	72	MS1b	Ta	G2	no	Alive	17.2603
GSM814338	M	35	MS1a	Ta	G1	no	Alive	12.9534
GSM814340	M	76	MS2a.2	T1	G2	no	Alive	13.2822
GSM814342	M	79	MS1a	Ta	G2	no	Alive	8.58082
GSM814343	M	43	MS2a.1	T1	G2	no	Alive	11.737
GSM814345	M	76	MS1b	Ta	G1	no	Alive	6.57534
GSM814347	M	55	MS2a.2	T2	G3	no	Alive	9.96164
GSM814348	M	80	MS1a	Ta	G2	no	Alive	9.1726
GSM814349	F	59	MS2b2.2	Ta	G1	no	Alive	0.5
GSM814350	M	65	MS2a.1	T1	G3	no	Alive	9.76438
GSM814351	M	32	MS1a	Ta	G1	no	Alive	5.58904
GSM814352	M	68	MS1b	T1	G3	no	Alive	6.67397
GSM814353	F	76	MS2b2.2	T2	G3	no	Dead	10.9479
GSM814354	M	71	MS2b2.2	T2	G3	no	Alive	17.063
GSM814355	M	74	MS1a	Ta	G1	no	Alive	6.7726
GSM814356	M	59	MS2a.2	T2	G3	no	Alive	16.3726
GSM814357	M	63	MS2a.1	T4a	G3	no	Alive	19.4959
GSM814358	M	62	MS1a	T1	G2	no	Alive	30.1479

## Sheet: GSE13507
Sample name	SEX	AGE	invasiveness	Intravesical therapy	systemic chemo	TMN stage	Grade	Classifier.recurrence	Classifier.progression (non-muscle invasive)	Classifier.progression (muscle invasive)	classifier.cancer specific survival	classifier.overall survival	recurrence	progression	overall survival	cancer-specific survival	survivalMonth
BT001	M	78	1	2	1	T1N0M0	1	2	1				2	1	2	1	18.1667
BT002	F	54	1	1	1	TaN0M0	1	1	1				1	1	1	1	136.967
BT003	M	37	1	1	1	TaN0M0	1	2	1				1	1	1	1	136.367
BT004	M	72	1	2	1	T1N0M0	1	1	1				1	1	2	1	26.9
BT005	M	68	1	1	1	T1N0M0	1	2	2				1	1	2	1	87.0667
BT006	M	80	1	1	1	T1N0M0	1	1	2				1	1	2	1	15.3
BT007	M	67	1	2	1	T1N0M0	1	2	2				2	2	2	2	18.5333
BT008	M	58	2		2	T2N0M0	1			1	1	1		1	1	1	129.933
BT009	F	77	2		1	T3bN0M0	2			2	2	2		1	2	2	12.5667
BT010	M	64	2		2	T3aN0M0	1			2	1	1		1	1	1	128.967
BT011	M	63	1	1	1	TaN0M0	1	1	1				1	1	1	1	125.033
BT012	F	56	1	1	1	TaN0M0	1	1	1				1	1	1	1	125.267
BT013	M	69	1	1	1	T1N0M0	1	1	1				1	1	1	1	130.6
BT014	M	75	2		2	T4N0M0	1			2	2	2		1	2	2	1.03333
BT015	M	76	1	2	1	T1N0M0	1	1	1				1	1	1	1	129.667
BT016	M	61	2		2	T3aN2M1	1			1	2	2		1	2	2	16.6667
BT017	M	45	1	2	1	T1N0M0	1	2	1				2	1	1	1	127.633
BT018	M	58	1	1	1	TaN0M0	1	1	2				2	2	1	1	124.533
BT019	F	71	2		1	T4N2M1	2			2	2	2		1	2	2	3.13333
BT020	M	79	1	1	1	T1N0M0	1	1	1				1	1	2	1	65.9333
BT021	M	75	1	1	1	T1N0M0	1	1	1				1	1	2	1	3.23333
BT022	M	63	1	1	1	T1N0M0	1	2	1				1	1	1	1	120.6
BT023	F	68	1	2	1	T1N0M0	1	2	2				2	1	2	1	22.6667
BT024	M	56	2		2	T3aN0M0	2			2	1	1		2	1	1	120.5
BT025	M	82	1	1	1	T1N0M0	1	1	1				1	1	2	1	50.4333
BT026	M	38	2		2	T2N0M0	1			2	2	2		2	2	2	66.3
BT027	M	55	1	1	1	TaN0M0	1	2	1				1	1	1	1	120.167
BT028	M	53	1	2	1	T1N0M0	1	2	1				2	1	1	1	120.6
BT029	M	64	2		2	T3bN0M0	2			2	2	2		2	2	2	14.5667
BT030	M	68	2		2	T3aN0M0	2			1	1	1		1	1	1	115.833
BT031	M	65	1	1	1	TaN0M0	1	2	1				2	1	1	1	106.6
BT032	F	65	2		2	T2N0M0	2			1	1	1		1	1	1	121.2
BT033	M	74	1	1	1	T1N0M0	1	1	1				1	1	2	1	98
BT034	M	67	1	2	1	T1N0M0	1	2	2				2	2	2	2	67.0333
BT035	M	61	1	1	1	TaN0M0	1	1	1				1	1	1	1	99.7333
BT036	M	78	1	2	1	TaN0M0	1	1	2				2	2	2	1	50.3
BT037	M	52	1	1	1	T1N0M0	2	2	2				1	1	1	1	98.2333
BT038	M	65	1	2	1	T1N0M0	1	2	1				2	1	1	1	106.033
BT039	M	69	1	2	1	T1N0M0	1	1	1				1	1	1	1	95.3
BT040	M	64	1	1	1	TaN0M0	1	1	1				1	1	2	1	80.4333
BT041	M	69	1	2	2	T1N0M0	2	2	2				2	2	2	1	35.7
BT042	F	75	1	2	1	T1N0M0	2	2	2				2	1	2	1	51.7667
BT043	M	53	1	1	1	T1N0M0	1	2	1				1	1	1	1	92.8333
BT044	M	58	2		1	T2N0M0	1			1	1	1		1	1	1	90.7333
BT045	M	35	1	1	1	T1N0M0	1	1	1				1	1	1	1	90.4667
BT046	M	43	1	2	1	T1N0M0	1	1	1				1	1	1	1	86.0667
BT047	M	66	1	2	1	T1N0M0	1	2	2				2	2	2	1	134.967
BT048	M	83	1	1	1	T1N0M0	1	1	1				2	1	2	1	65.9333
BT049	M	73	2		1	T3bN0M0	2			2	2	2		2	2	2	25.8333
BT050	M	51	2		2	T3bN2M0	2			1	2	2		1	2	2	10.2667
BT051	F	88	1	2	1	T1N0M0	2	2	2				1	1	2	1	85.4333
BT052	M	77	1	1	1	T1N0M0	2	1	2				1	1	2	1	3.16667
BT053	M	79	1	2	1	T1N0M0	1	2	1				2	1	1	1	83.6333
BT054	M	79	1	1	1	T1N0M0	1	1	1				1	1	1	1	83.6333
BT055	M	63	1	2	1	T1N0M0	1	1	2				1	1	2	1	70.9333
BT056	M	62	2		1	T2N0M0	1			1	1	1		1	1	1	81.6333
BT057	M	67	1	1	1	T1N0M0	1	2	1				2	1	1	1	80.2
BT058	M	73	1	1	1	T1N0M0	2	2	2				2	2	1	1	78.8333
BT059	M	79	1	2	1	T1N0M0	2	2	2				1	1	1	1	78.7333
BT060	M	59	1	2	1	TaN0M0	1	2	2				2	2	2	1	70.7333
BT061	M	78	2		1	T2N1M1	2			2	2	2		1	2	2	8.7
BT062	M	59	1	2	1	T1N0M0	1	2	2				2	2	1	1	75.3333
BT063	F	38	1	2	1	T1N0M0	1	1	1				2	1	1	1	75.7
BT064	M	49	1	1	1	TaN0M0	1	1	1				1	1	1	1	75.1333
BT065	M	62	1	1	1	T1N0M0	1	2	2				2	1	1	1	75.1333
BT066	M	61	1	1	1	TaN0M0	1	1	1				1	1	1	1	74.1667
BT067	M	74	1	2	1	T1N0M0	2	2	2				2	1	2	1	16.2333
BT068	M	72	2		1	T3bN0M0	2			2	2	2		2	2	2	15.1
BT069	F	60	2		2	T2N0M0	1			2	2	2		2	2	2	11.2333
BT070	M	60	2		1	T2N0M0	2			1	1	1		1	1	1	69.4333
BT071	M	82	1	1	1	T1N0M0	2	2	2				2	1	2	1	25.0333
BT072	M	67	1	1	1	TaN0M0	1	1	2				1	1	1	1	67.0667
BT073	M	64	2		1	T2N0M0	2			1	1	1		1	1	1	65.2333
BT074	M	73	2		1	T4N0M0	2			1	2	2		1	2	2	11.9667
BT075	M	67	1	2	1	T1N0M0	1	1	2				1	1	1	1	62
BT076	M	77	1	1	1	T1N0M0	1	2	2				1	1	1	1	61.3333
BT077	M	66	1	1	1	T1N0M0	2	1	2				1	1	1	1	60.9
BT078	M	79	1	2	1	T1N0M0	1	2	2				1	1	1	1	60.2
BT079	M	48	1	2	1	T1N0M0	1	1	2				1	1	1	1	59.6
BT080	M	76	2		2	T4N0M0	2			2	2	2		2	2	2	10.4
BT081	M	66	1	1	1	T1N0M0	1	2	1				1	1	2	1	59.8667
BT082	M	67	1	2	1	T1N0M0	1	1	1				2	1	1	1	59
BT083	F	68	1	2	1	T1N0M0	1	2	2				2	1	1	1	58.7333
BT084	M	67	1	2	1	T1N0M0	1	1	1				1	1	2	1	46.1667
BT085	F	80	1	2	1	T1N0M0	1	1	1				1	1	1	1	58.4333
BT086	M	68	1	1	1	T1N0M0	1	2	2				1	1	1	1	58.0667
BT087	F	32	1	2	1	T1N0M0	1	2	1				2	1	1	1	57.6333
BT088	M	63	1	1	1	T1N0M0	1	1	1				1	1	2	1	36.3
BT089	F	80	2		1	T2N0M0	2			1	2	1		1	1	1	56.4667
BT090	M	67	2		1	T2N0M0	2			1	1	1		1	1	1	55.5
BT091	M	37	1	1	1	T1N0M0	1	1	1				1	1	1	1	52.9667
BT092	M	71	2		1	T3N1M0	2			2	2	2		2	2	2	11.5
BT093	M	60	2		1	T3N0M0	2			2	2	2		2	2	1	17.8667
BT094	M	74	1	2	1	T1N0M0	2	2	2				2	2	2	1	28.5333
BT095	M	80	1	1	1	T1N0M0	1	1	2				2	2	2	2	17.6333
BT096	M	85	2		1	T2N0M0	2			2	2	2		2	2	2	15.4
BT097	F	59	2		2	T3bN0M0	2			2	2	1		1	1	1	48.4333
BT098	F	65	2		2	T4N1M1	1			2	2	2		1	2	2	4.5
BT099	M	57	1	2	1	TaN0M0	1	1	1				2	1	1	1	47.5
BT100	M	73	2		1	T2N1M0	2			2	2	1		1	2	2	5.23333
BT101	M	66	2		2	T3bN0M0	2			1	1	1		1	1	1	45.6
BT102	M	66	2		1	T2N0M0	2			2	2	2		1	1	1	45.1333
BT103	M	64	1	2	1	TaN0M0	1	1	1				2	1	1	1	43.5
BT104	M	68	1	2	1	T1N0M0	2	1	2				1	1	1	1	44.1
BT105	F	59	2		1	T2N0M0	1			1	1	2		1	2	1	5.93333
BT106	M	66	1	1	1	T1N0M0	2	1	2				1	1	2	1	31.5333
BT107	F	63	1	2	1	T1N0M0	1	2	2				1	1	1	1	41.8
BT108	M	79	2		1	T2N2M0	2			1	2	2		1	2	2	6.5
BT109	M	44	1	2	1	T1N0M0	1	2	2				2	1	1	1	41.0667
BT110	M	66	2		1	T2bN0M0	2			1	1	1		1	1	1	39.7667
BT111	M	61	2		1	T2N0M0	1			2	1	1		1	1	1	38.9667
BT113	F	80	1	2	1	T1N0M0	1	2	2				1	1	2	1	31.9667
BT114	M	57	1	2	1	T1N0M0	1	1	1				1	1	1	1	37.3
BT115	M	55	2		2	T2aN0M0	1			1	1	1		1	1	1	36.8333
BT116	M	52	1	2	1	T1N0M0	1	1	1				1	1	1	1	36.5667
BT117	M	50	2		1	T2aN0M0	2			1	1	1		2	1	1	28.1
BT118	M	78	2		1	T2N0M0	2			2	2	2		2	2	2	3.93333
BT119	F	71	1	2	1	T1N0M0	1	1	2				1	1	2	1	23.5333
BT120	F	81	2		1	T3N0M0	2			2	2	2		2	2	2	15.1
BT121	M	43	1	2	1	TaN0M0	1	1	1				1	1	1	1	34.8667
BT122	M	80	2		1	T3N1M0	2			1	1	1		1	1	1	34.2333
BT123	M	47	1	1	1	TaN0M0	1	1	1				1	1	1	1	33.7
BT124	M	71	2		2	T4aN0M0	1			2	2	2		2	2	2	11.0667
BT125	F	73	2		1	T3N0M0	2			2	2	2		2	2	2	5.76667
BT126	M	87	2		1	T2N0M0	1			1	1	1		1	1	1	33.0667
BT127	M	67	1	2	1	TaN0M0	1	2	1				1	1	1	1	32.8667
BT128	M	82	2		1	T2N0M0	2			2	1	2		1	2	1	9.23333
BT129	F	78	2		1	T3N1M0	2			2	2	2		2	2	2	7.1
BT130	M	60	2		1	T2N0M0	1			1	1	2		1	2	1	17.1333
BT131	M	63	1	1	1	TaN0M0	1	2	2				1	1	2	1	23.5667
BT132	M	72	1	2	1	T1N0M0	1	2	2				2	1	1	1	30.7
BT133	M	68	1	2	1	T1N0M0	2	1	2				1	1	1	1	30.1
BT134	M	64	1	2	1	T1N0M0	1	2	2				2	1	1	1	29.7333
BT135	M	83	1	1	1	T1N0M0	1	1	1				1	1	2	1	15.4333
BT136	M	66	1	1	1	T1N0M0	1	1	2				1	1	1	1	29.3667
BT137	M	68	1	2	1	T1N0M0	1	1	1				1	1	2	1	17.6667
BT138	M	63	1	2	1	T1N0M0	1	1	1				1	1	1	1	28.4667
BT139	F	45	1	2	1	T1N0M0	1	2	2				2	1	1	1	23.9
BT140	M	84	1	2	1	T1N0M0	1	2	2				1	1	1	1	23.5667
BT141	M	72	1	2	1	T1N0M0	2	1	2				2	1	2	1	13.9333
BT142	F	72	2		1	TaN3M1	2			2	2	2		1	2	2	2.13333
BT143	M	66	2		1	T2N0M0	2			1	1	1		1	1	1	22.2667
BT144	M	74	2		2	T4N0M1	1			1	1	2		1	2	1	6.86667
BT145	M	63	1	1	1	T1N0M0	1	1	2				2	1	1	1	20.8333
BT146	M	58	1	2	1	T1N0M0	1	1	1				1	1	1	1	21.6333
BT147	M	70	1	1	1	TaN0M0	1	1	2				1	1	1	1	21.4
BT148	M	40	1	2	1	T1N0M0	1	1	2				1	1	1	1	57.8667
BT149	F	80	1	1	1	T1N0M0	2	2	2				1	1	1	1	21.2333
BT150	F	62	1	1	1	TaN0M0	1	2	2				1	1	1	1	21.2333
BT151	M	24	1	2	1	T1N0M0	1	1	1				1	1	1	1	20.4667
BT152	M	45	1	2	1	T1N0M0	2	1	2				1	1	1	1	20.4
BT153	F	67	1	2	1	TaN0M0	1	1	2				1	1	1	1	19
BT154	M	65	2		2	T2N0M0	2			1	1	1		2	1	1	79.3
BT155	F	59	2		2	T4N1M0	2			2	2	2		2	2	2	15.4667
BT156	M	64	2		2	T2N1M1	2			1	2	2		1	2	2	26.4333
BT157	M	70	2		2	T4N0M0	2			1	2	2		1	2	2	13.2667
BT158	M	66	2		2	T3NxM0	2			2	2	2		2	2	2	6.4
BT159	M	77	2		1	T4aN0M0	2			1	1	1		1	2	2	10.6667
BT160	M	67	2		2	T2N2M0	1			1	1	1		1	1	1	18.1333
BT161	M	51	2		2	T3aN0M0	1			1	1	1		1	1	1	15.3667
BT162	M	42	2		2	T4N2M0	2			1	2	1		1	1	1	11.8
BT163	M	72	2		1	T2N0M0	2			1	1	1		1	1	1	10.8667
BT164	F	70	2		1	T2N0M0	1			2	2	2		2	1	1	10.0333
BT165	M	54	1	1	1	T1N0M0	1	1	2				1	1	1	1	6.73333
BT166	M	62	2		1	T2aN0M0	2			1	1	1		1	1	1	5.3
