# Supplementary material for: TNF Family–Based Signature Predicts Prognosis, Tumor Microenvironment, and Molecular Subtypes in Bladder Carcinoma
Source: Front Cell Dev Biol. 2022 Jan 31;9:800967. doi: 10.3389/fcell.2021.800967 (PMC8842074; doi:10.3389/fcell.2021.800967)
Supplement: Supplementary file 11 [file Table10.XLSX]

## Sheet: ICI genes
risk.score	ICI genes	r	p.value	relation
risk.score	ADORA2A	0.0709564	0.155082	1.Positive Relation
risk.score	BTLA	0.283676	6.76892e-09	1.Positive Relation
risk.score	C10orf54	0.113859	0.0222518	1.Positive Relation
risk.score	CD200	0.251448	3.14556e-07	1.Positive Relation
risk.score	CD200R1	0.291919	2.33471e-09	1.Positive Relation
risk.score	CD274	0.363542	4.88498e-14	1.Positive Relation
risk.score	CD276	0.285069	5.66794e-09	1.Positive Relation
risk.score	CD80	0.462314	0	1.Positive Relation
risk.score	CD86	0.524294	0	1.Positive Relation
risk.score	CEACAM1	-0.326374	1.86322e-11	2.Negative Relation
risk.score	CTLA4	0.356127	1.7053e-13	1.Positive Relation
risk.score	HAVCR2	0.520588	0	1.Positive Relation
risk.score	IDO1	0.373022	9.32587e-15	1.Positive Relation
risk.score	KIR3DL1	0.146743	0.00315014	1.Positive Relation
risk.score	LAG3	0.416564	0	1.Positive Relation
risk.score	LAIR1	0.490301	0	1.Positive Relation
risk.score	LGALS3	-0.00691045	0.890006	2.Negative Relation
risk.score	PDCD1	0.329965	1.08575e-11	1.Positive Relation
risk.score	PVR	0.428469	0	1.Positive Relation
risk.score	PVRL2	-0.0262337	0.599519	2.Negative Relation
risk.score	TIGIT	0.336149	4.21285e-12	1.Positive Relation
risk.score	VTCN1	-0.0513192	0.30409	2.Negative Relation

## Sheet: TIS genes
risk.score	TIS genes	r	p.value	relation
risk.score	CCL5	0.38668	8.88178e-16	1.Positive Relation
risk.score	CD27	0.258028	1.49644e-07	1.Positive Relation
risk.score	CD274	0.363542	4.88498e-14	1.Positive Relation
risk.score	CD276	0.285069	5.66794e-09	1.Positive Relation
risk.score	CD8A	0.314408	1.07123e-10	1.Positive Relation
risk.score	CMKLR1	0.511792	0	1.Positive Relation
risk.score	CXCL9	0.42128	0	1.Positive Relation
risk.score	CXCR6	0.262772	8.64665e-08	1.Positive Relation
risk.score	HLA-DQA1	0.364302	4.30767e-14	1.Positive Relation
risk.score	HLA-DRB1	0.324008	2.64953e-11	1.Positive Relation
risk.score	HLA-E	0.147638	0.0029692	1.Positive Relation
risk.score	IDO1	0.373022	9.32587e-15	1.Positive Relation
risk.score	LAG3	0.416564	0	1.Positive Relation
risk.score	NKG7	0.356305	1.65645e-13	1.Positive Relation
risk.score	PDCD1LG2	0.597895	0	1.Positive Relation
risk.score	PSMB10	-0.0991272	0.046736	2.Negative Relation
risk.score	STAT1	0.357181	1.42997e-13	1.Positive Relation
risk.score	TIGIT	0.336149	4.21285e-12	1.Positive Relation
