# Supplementary material for: TNF Family–Based Signature Predicts Prognosis, Tumor Microenvironment, and Molecular Subtypes in Bladder Carcinoma
Source: Front Cell Dev Biol. 2022 Jan 31;9:800967. doi: 10.3389/fcell.2021.800967 (PMC8842074; doi:10.3389/fcell.2021.800967)
Supplement: Supplementary file 12 [file Table12.XLSX]

## Sheet: ICI genes
risk.score	ICI genes	r	p.value	relation
risk.score	ADORA2A	0.385802	0.00331857	1.Positive Relation
risk.score	BTLA	0.452259	0.000466451	1.Positive Relation
risk.score	CD200	0.489132	0.000130583	1.Positive Relation
risk.score	CD200R1	0.493479	0.000111293	1.Positive Relation
risk.score	CD274	0.384429	0.00344197	1.Positive Relation
risk.score	CD276	0.389726	0.0029874	1.Positive Relation
risk.score	CD80	0.567683	5.0492e-06	1.Positive Relation
risk.score	CD86	0.622396	3.03641e-07	1.Positive Relation
risk.score	CEACAM1	-0.465072	0.000304586	2.Negative Relation
risk.score	CTLA4	0.349158	0.008352	1.Positive Relation
risk.score	HAVCR2	0.545113	1.39894e-05	1.Positive Relation
risk.score	IDO1	0.288419	0.0311078	1.Positive Relation
risk.score	KIR3DL1	0.142438	0.294999	1.Positive Relation
risk.score	LAG3	0.513765	5.12736e-05	1.Positive Relation
risk.score	LAIR1	0.393971	0.00266243	1.Positive Relation
risk.score	LGALS3	-0.0984962	0.470164	2.Negative Relation
risk.score	PDCD1	0.330035	0.0129884	1.Positive Relation
risk.score	PVR	0.485415	0.000149452	1.Positive Relation
risk.score	TIGIT	0.27612	0.0394057	1.Positive Relation
risk.score	VTCN1	-0.165245	0.223574	2.Negative Relation

## Sheet: TIS genes
risk.score	TIS genes	r	p.value	relation
risk.score	CCL5	0.296241	0.0266311	1.Positive Relation
risk.score	CD27	0.378277	0.00404577	1.Positive Relation
risk.score	CD274	0.384429	0.00344197	1.Positive Relation
risk.score	CD276	0.389726	0.0029874	1.Positive Relation
risk.score	CD8A	0.248808	0.0644417	1.Positive Relation
risk.score	CMKLR1	0.725477	2.53841e-10	1.Positive Relation
risk.score	CXCL9	0.444368	0.000601497	1.Positive Relation
risk.score	CXCR6	0.273459	0.0414226	1.Positive Relation
risk.score	HLA-DQA1	0.355571	0.00715936	1.Positive Relation
risk.score	HLA-DRB1	0.343951	0.00944377	1.Positive Relation
risk.score	HLA-E	0.171087	0.207403	1.Positive Relation
risk.score	IDO1	0.288419	0.0311078	1.Positive Relation
risk.score	LAG3	0.513765	5.12736e-05	1.Positive Relation
risk.score	NKG7	0.469241	0.000264179	1.Positive Relation
risk.score	PDCD1LG2	0.775486	2.26086e-12	1.Positive Relation
risk.score	PSMB10	-0.376213	0.00426826	2.Negative Relation
risk.score	STAT1	0.375871	0.00430613	1.Positive Relation
risk.score	TIGIT	0.27612	0.0394057	1.Positive Relation
