# Supplementary material for: TNF Family–Based Signature Predicts Prognosis, Tumor Microenvironment, and Molecular Subtypes in Bladder Carcinoma
Source: Front Cell Dev Biol. 2022 Jan 31;9:800967. doi: 10.3389/fcell.2021.800967 (PMC8842074; doi:10.3389/fcell.2021.800967)
Supplement: Supplementary file 14 [file Table7.XLSX]

## Sheet: BP
ID	Description	GeneRatio	BgRatio	pvalue	p.adjust	qvalue	geneID	Count
GO:0008544	epidermis development	25/177	477/18866	3.1183e-12	8.01403e-09	7.15896e-09	84189/80736/6469/94234/3846/387273/57822/57830/3883/27121/3855/646/3713/51083/3860/286887/6424/25818/1830/54474/3854/5266/6278/3861/3853	25
GO:0052697	xenobiotic glucuronidation	6/177	11/18866	2.78367e-10	3.57702e-07	3.19537e-07	54658/54600/54490/54578/54576/54575	6
GO:0043588	skin development	21/177	425/18866	5.69097e-10	4.46131e-07	3.98531e-07	6469/94234/3846/387273/57822/57830/3883/27121/3855/3713/51083/3860/286887/25818/1830/54474/3854/5266/6278/3861/3853	21
GO:0070268	cornification	12/177	113/18866	6.94368e-10	4.46131e-07	3.98531e-07	3883/3855/3713/3860/286887/25818/1830/54474/3854/5266/3861/3853	12
GO:0009913	epidermal cell differentiation	19/177	365/18866	1.68473e-09	8.65953e-07	7.73559e-07	84189/80736/3846/387273/57830/3883/3855/3713/3860/286887/6424/25818/1830/54474/3854/5266/6278/3861/3853	19
GO:0031424	keratinization	15/177	225/18866	3.48294e-09	1.49186e-06	1.33268e-06	3846/387273/57830/3883/3855/3713/3860/286887/25818/1830/54474/3854/5266/3861/3853	15
GO:0052695	cellular glucuronidation	6/177	18/18866	1.05914e-08	3.88855e-06	3.47365e-06	54658/54600/54490/54578/54576/54575	6
GO:0030216	keratinocyte differentiation	16/177	306/18866	3.26835e-08	1.04996e-05	9.37932e-06	3846/387273/57830/3883/3855/3713/3860/286887/25818/1830/54474/3854/5266/6278/3861/3853	16
GO:0006063	uronic acid metabolic process	6/177	23/18866	5.53937e-08	1.42362e-05	1.27172e-05	54658/54600/54490/54578/54576/54575	6
GO:0019585	glucuronate metabolic process	6/177	23/18866	5.53937e-08	1.42362e-05	1.27172e-05	54658/54600/54490/54578/54576/54575	6
GO:0009812	flavonoid metabolic process	5/177	16/18866	2.75945e-07	6.44707e-05	5.75919e-05	54658/54600/54578/54576/54575	5
GO:0042445	hormone metabolic process	12/177	221/18866	1.22429e-06	0.000262202	0.000234226	54658/1577/3169/3294/6469/54600/10202/54576/389434/653/405753/51083	12
GO:0008202	steroid metabolic process	14/177	332/18866	3.15685e-06	0.000624085	0.000557497	54658/1577/114880/3294/6469/3158/54490/1591/10202/54576/255738/653/51083/1392	14
GO:0035902	response to immobilization stress	5/177	26/18866	3.85118e-06	0.000706967	0.000631536	5468/7054/7031/51083/1392	5
GO:0045104	intermediate filament cytoskeleton organization	6/177	50/18866	7.06902e-06	0.00121116	0.00108193	6469/9118/286887/54474/1674/3861	6
GO:0045103	intermediate filament-based process	6/177	51/18866	7.94963e-06	0.00127691	0.00114067	6469/9118/286887/54474/1674/3861	6
GO:0034754	cellular hormone metabolic process	8/177	134/18866	3.90932e-05	0.00564886	0.00504614	54658/1577/3294/6469/54600/10202/54576/653	8
GO:0016540	protein autoprocessing	4/177	21/18866	3.9564e-05	0.00564886	0.00504614	1510/6469/7113/255738	4
GO:0007398	ectoderm development	4/177	22/18866	4.80028e-05	0.00649301	0.00580023	6469/2001/57822/3854	4
GO:0045109	intermediate filament organization	4/177	25/18866	8.12076e-05	0.0104352	0.00932178	6469/54474/1674/3861	4
GO:0006805	xenobiotic metabolic process	7/177	118/18866	0.000124869	0.0145946	0.0130374	54658/1577/54600/54490/54578/54576/54575	7
GO:0055078	sodium ion homeostasis	5/177	52/18866	0.000124935	0.0145946	0.0130374	66002/6340/480/6338/7380	5
GO:0071466	cellular response to xenobiotic stimulus	7/177	123/18866	0.000161755	0.0179725	0.0160549	54658/1577/54600/54490/54578/54576/54575	7
GO:0042363	fat-soluble vitamin catabolic process	3/177	12/18866	0.000167837	0.0179725	0.0160549	66002/1591/4051	3
GO:0009410	response to xenobiotic stimulus	7/177	130/18866	0.000227746	0.0234122	0.0209142	54658/1577/54600/54490/54578/54576/54575	7
GO:0042573	retinoic acid metabolic process	4/177	33/18866	0.000247756	0.0244898	0.0218768	54658/1577/54600/54576	4
GO:0009111	vitamin catabolic process	3/177	14/18866	0.00027388	0.0251383	0.0224561	66002/1591/4051	3
GO:1901569	fatty acid derivative catabolic process	3/177	14/18866	0.00027388	0.0251383	0.0224561	3248/66002/4051	3
GO:0007586	digestion	7/177	141/18866	0.000373815	0.0315567	0.0281897	388743/80168/10753/7031/56287/389015/1392	7
GO:0001708	cell fate specification	6/177	101/18866	0.000380035	0.0315567	0.0281897	6926/3169/2128/6469/6423/6928	6
GO:0042493	response to drug	12/177	397/18866	0.000381536	0.0315567	0.0281897	54658/340485/5468/1580/7054/1812/6423/6928/51083/8091/70/1392	12
GO:0061138	morphogenesis of a branching epithelium	8/177	187/18866	0.000392924	0.0315567	0.0281897	6926/3169/151449/6469/84870/6423/6928/26585	8
GO:0006720	isoprenoid metabolic process	7/177	144/18866	0.000424486	0.0330585	0.0295312	54658/1577/54600/3158/7054/54576/1392	7
GO:0090185	negative regulation of kidney development	3/177	17/18866	0.000501152	0.0378812	0.0338394	6469/4318/6928	3
GO:0048713	regulation of oligodendrocyte differentiation	4/177	40/18866	0.000525769	0.0386065	0.0344873	27242/5468/6469/5803	4
GO:0035148	tube formation	7/177	150/18866	0.000542267	0.0387118	0.0345814	151449/6469/57822/653/6423/6928/26585	7
GO:0016331	morphogenesis of embryonic epithelium	7/177	151/18866	0.000564202	0.0391892	0.0350078	151449/6469/57822/653/6423/6928/26585	7
GO:0042136	neurotransmitter biosynthetic process	3/177	18/18866	0.000597246	0.0397128	0.0354756	80736/7054/60482	3
GO:0042303	molting cycle	6/177	111/18866	0.000628658	0.0397128	0.0354756	79574/6469/94234/27121/51083/3861	6
GO:0042633	hair cycle	6/177	111/18866	0.000628658	0.0397128	0.0354756	79574/6469/94234/27121/51083/3861	6
GO:0001763	morphogenesis of a branching structure	8/177	201/18866	0.000633551	0.0397128	0.0354756	6926/3169/151449/6469/84870/6423/6928/26585	8
GO:0048754	branching morphogenesis of an epithelial tube	7/177	155/18866	0.000659108	0.0403311	0.0360279	6926/3169/151449/6469/6423/6928/26585	7
GO:0052372	modulation by symbiont of entry into host	4/177	45/18866	0.000826502	0.0493357	0.0440717	11074/7113/222537/3853	4
GO:0061448	connective tissue development	9/177	262/18866	0.000844658	0.0493357	0.0440717	651/3169/151449/653/2202/6423/25884/26585/8091	9

## Sheet: CC
ID	Description	GeneRatio	BgRatio	pvalue	p.adjust	qvalue	geneID	Count
GO:0005882	intermediate filament	13/184	215/19559	1.31644e-07	2.59339e-05	2.49431e-05	3846/387273/57830/3883/3855/9118/3860/286887/54474/3854/1674/3861/3853	13
GO:0045095	keratin filament	9/184	95/19559	2.78069e-07	2.73898e-05	2.63433e-05	3846/387273/57830/3855/3860/286887/3854/3861/3853	9
GO:0045111	intermediate filament cytoskeleton	13/184	251/19559	7.7513e-07	5.09002e-05	4.89556e-05	3846/387273/57830/3883/3855/9118/3860/286887/54474/3854/1674/3861/3853	13
GO:0062023	collagen-containing extracellular matrix	15/184	427/19559	1.32408e-05	0.000652112	0.000627198	6469/3960/8076/2202/4318/10631/1297/6423/1805/3897/131578/26585/5803/1300/6278	15
GO:0016324	apical plasma membrane	12/184	361/19559	0.000165678	0.00652772	0.00627833	66002/7379/80736/6340/6566/6338/22802/7380/11045/1087/389015/7348	12
GO:0045177	apical part of cell	13/184	433/19559	0.000241134	0.00791723	0.00761476	66002/7379/80736/6340/6566/6338/22802/7380/11045/405753/1087/389015/7348	13

## Sheet: MF
ID	Description	GeneRatio	BgRatio	pvalue	p.adjust	qvalue	geneID	Count
GO:0015020	glucuronosyltransferase activity	6/171	32/18352	4.44308e-07	0.000164838	0.000144517	54658/54600/54490/54578/54576/54575	6
GO:0070330	aromatase activity	5/171	25/18352	3.02613e-06	0.000561346	0.000492144	66002/1577/1580/11283/4051	5
GO:0004497	monooxygenase activity	8/171	101/18352	4.66747e-06	0.000577211	0.000506052	66002/1577/1580/126410/7054/11283/1591/4051	8
GO:0016712	oxidoreductase activity acting on paired donors with incorporation or reduction of molecular oxygen reduced flavin or flavoprotein as one donor and incorporation of one atom of oxygen	5/171	35/18352	1.71479e-05	0.00159047	0.00139439	66002/1577/1580/11283/4051	5
GO:0005506	iron ion binding	8/171	151/18352	8.64856e-05	0.00641723	0.00562612	66002/1577/1580/126410/7054/11283/1591/4051	8
GO:0016758	transferase activity transferring hexosyl groups	9/171	201/18352	0.000114511	0.00708057	0.00620768	54658/54600/10690/54490/54578/10317/54576/54575/2528	9
GO:0016705	oxidoreductase activity acting on paired donors with incorporation or reduction of molecular oxygen	8/171	162/18352	0.000141048	0.00747553	0.00655395	66002/1577/1580/126410/7054/11283/1591/4051	8
GO:0048018	receptor ligand activity	14/171	487/18352	0.000193609	0.00886234	0.0077698	651/151449/54097/6469/653/131177/2202/7031/387695/6423/51083/6366/26585/1392	14
GO:0030546	signaling receptor activator activity	14/171	492/18352	0.000214989	0.00886234	0.0077698	651/151449/54097/6469/653/131177/2202/7031/387695/6423/51083/6366/26585/1392	14
GO:0020037	heme binding	7/171	138/18352	0.000314017	0.0112336	0.0098487	66002/1577/1580/126410/11283/1591/4051	7
GO:0034483	heparan sulfate sulfotransferase activity	3/171	15/18352	0.000333071	0.0112336	0.0098487	9955/266722/222537	3
GO:0008194	UDP-glycosyltransferase activity	7/171	144/18352	0.000406409	0.0122138	0.0107081	54658/54600/54490/54578/10317/54576/54575	7
GO:0005200	structural constituent of cytoskeleton	6/171	104/18352	0.000427976	0.0122138	0.0107081	9118/54474/3854/1674/3861/3853	6
GO:0046906	tetrapyrrole binding	7/171	148/18352	0.000479241	0.0126999	0.0111342	66002/1577/1580/126410/11283/1591/4051	7
GO:0033293	monocarboxylic acid binding	5/171	72/18352	0.000559917	0.0138486	0.0121414	54658/5468/54600/55289/54576	5
GO:0001972	retinoic acid binding	3/171	20/18352	0.000806411	0.0186987	0.0163935	54658/54600/54576	3
GO:0016757	transferase activity transferring glycosyl groups	9/171	275/18352	0.00112663	0.024587	0.0215559	54658/54600/10690/54490/54578/10317/54576/54575/2528	9
GO:0005125	cytokine activity	8/171	235/18352	0.00165009	0.0340102	0.0298175	651/151449/54097/653/131177/387695/6366/26585	8

## Sheet: KEGG
ID	Description	GeneRatio	BgRatio	pvalue	p.adjust	qvalue	geneID	Count
hsa00140	Steroid hormone biosynthesis	8/86	61/8105	2.1522e-07	3.35744e-05	3.03574e-05	54658/1577/3294/54600/54490/54578/54576/54575	8
hsa00053	Ascorbate and aldarate metabolism	6/86	30/8105	5.79337e-07	4.51883e-05	4.08585e-05	54658/54600/54490/54578/54576/54575	6
hsa00040	Pentose and glucuronate interconversions	6/86	34/8105	1.26841e-06	6.59571e-05	5.96373e-05	54658/54600/54490/54578/54576/54575	6
hsa00860	Porphyrin and chlorophyll metabolism	6/86	43/8105	5.3271e-06	0.000194926	0.000176249	54658/54600/54490/54578/54576/54575	6
hsa00830	Retinol metabolism	7/86	68/8105	6.79444e-06	0.000194926	0.000176249	54658/1577/54600/54490/54578/54576/54575	7
hsa05204	Chemical carcinogenesis - DNA adducts	7/86	69/8105	7.49715e-06	0.000194926	0.000176249	54658/1577/54600/54490/54578/54576/54575	7
hsa00982	Drug metabolism - cytochrome P450	7/86	72/8105	9.97716e-06	0.000222348	0.000201044	54658/1577/54600/54490/54578/54576/54575	7
hsa00980	Metabolism of xenobiotics by cytochrome P450	7/86	78/8105	1.69983e-05	0.000331466	0.000299706	54658/1577/54600/54490/54578/54576/54575	7
hsa04976	Bile secretion	7/86	89/8105	4.0354e-05	0.00069947	0.000632449	54658/54600/480/54490/54578/54576/54575	7
hsa00983	Drug metabolism - other enzymes	6/86	80/8105	0.000191972	0.00299476	0.00270781	54658/54600/54490/54578/54576/54575	6
hsa04960	Aldosterone-regulated sodium reabsorption	4/86	37/8105	0.000597525	0.00847399	0.00766204	6340/480/6338/53828	4
hsa00534	Glycosaminoglycan biosynthesis - heparan sulfate / heparin	3/86	24/8105	0.00198731	0.025835	0.0233596	9955/266722/222537	3
hsa00601	Glycosphingolipid biosynthesis - lacto and neolacto series	3/86	27/8105	0.0028069	0.0336828	0.0304554	10690/10317/2528	3
hsa04915	Estrogen signaling pathway	6/86	138/8105	0.00336746	0.0375232	0.0339278	3883/4318/7031/3860/54474/3861	6
hsa00590	Arachidonic acid metabolism	4/86	61/8105	0.00389299	0.0404871	0.0366078	64600/2877/11283/4051	4
