# Supplementary material for: TNF Family–Based Signature Predicts Prognosis, Tumor Microenvironment, and Molecular Subtypes in Bladder Carcinoma
Source: Front Cell Dev Biol. 2022 Jan 31;9:800967. doi: 10.3389/fcell.2021.800967 (PMC8842074; doi:10.3389/fcell.2021.800967)
Supplement: Supplementary file 15 [file Table8.XLSX]

## Sheet: Sheet1
Official symbol	Hazard.Ratio	CI	P.Value
ACOXL	0.983	0.968 - 0.999	0.041
ACSM6	0.979	0.959 - 0.999	0.038
AHNAK2	1.006	1.002 - 1.01	0.003
ANXA10	0.998	0.997 - 1	0.016
APCDD1L	1.004	1.001 - 1.007	0.023
ARSI	1.013	1.004 - 1.021	0.003
ATP1A4	0.977	0.959 - 0.994	0.01
BCAS1	0.996	0.993 - 0.999	0.02
BNC1	1.006	1.001 - 1.012	0.022
BTBD16	0.997	0.996 - 0.999	0.005
CACNA1D	0.969	0.94 - 0.998	0.035
CNGA1	0.993	0.985 - 1	0.047
CTB-50L17.14	0.913	0.841 - 0.991	0.029
CTSE	0.998	0.996 - 0.999	0.011
CYP3A5	0.992	0.985 - 0.999	0.026
CYP4B1	0.999	0.999 - 1	0.017
CYP4F12	0.994	0.989 - 0.999	0.012
DPT	1.003	1.001 - 1.004	0.006
DSG3	1.001	1 - 1.001	0.028
EFEMP1	1.001	1 - 1.002	0.013
EPS8L3	0.988	0.976 - 1	0.045
ERN2	0.989	0.981 - 0.997	0.007
FAM174B	0.998	0.995 - 1	0.036
FAM3B	0.997	0.995 - 1	0.033
FOXA1	0.997	0.995 - 0.999	0.004
GFPT2	1.007	1.004 - 1.011	0
GGT6	0.998	0.996 - 1	0.027
GOLT1A	0.997	0.994 - 1	0.029
HNF1B	0.986	0.975 - 0.997	0.013
HPGD	0.999	0.999 - 1	0.049
HS3ST3A1	1.022	1.003 - 1.041	0.021
HSD17B2	0.993	0.987 - 0.998	0.01
IL9R	0.964	0.94 - 0.988	0.004
IYD	0.85	0.737 - 0.981	0.026
KANK4	1.033	1.017 - 1.049	0
LGALS4	0.997	0.994 - 1	0.03
LRFN2	0.926	0.868 - 0.989	0.021
LRRC15	1.004	1 - 1.009	0.042
MFAP5	1.004	1.001 - 1.006	0.003
MMEL1	0.95	0.906 - 0.996	0.033
MMP9	1	1.00 - 1.00	0.01
OSBPL6	1.064	1.017 - 1.113	0.007
POF1B	0.996	0.992 - 1	0.041
PPARG	0.998	0.997 - 1	0.015
PTPRR	0.99	0.981 - 0.998	0.017
S100P	1	1.00 - 1.00	0.046
SFRP2	1	1.00 - 1.00	0.041
SFRP4	1.001	1 - 1.001	0.004
SLC44A4	0.998	0.997 - 1	0.033
SLITRK6	0.998	0.996 - 1	0.035
SPINK1	1	1.00 - 1.00	0.031
STK32A	0.967	0.938 - 0.998	0.034
TBX3	0.998	0.997 - 0.999	0.004
TENM3	1.021	1.006 - 1.036	0.005
TOX3	0.994	0.99 - 0.999	0.022
TSPAN8	0.985	0.974 - 0.996	0.009
TTC6	0.879	0.797 - 0.97	0.01
UGT2B28	0.834	0.723 - 0.963	0.013
UPK3A	1	1.00 - 1.00	0.013
VSIG2	0.999	0.999 - 1	0.012
